# Supplementary material for: Different Astrocytic Activation between Adult Gekko japonicus and Rats during Wound Healing In Vitro
Source: PLoS One. 2015 May 28;10(5):e0127663. doi: 10.1371/journal.pone.0127663 (PMC4447339; doi:10.1371/journal.pone.0127663)
Supplement: S1 File — (XLSX) [file pone.0127663.s001.xlsx]

## Sheet: 1585-DEG
GENE_ID	RPKM in E18-Rat AS	RPKM in A-Gecko AS	RPKM in A-Rat AS
Acaca	3.35108	2.75312	7.51017
Acsf2	18.5131	4.63963	38.2175
Acss3	0.314556	0.302349	2.56083
Adamts10	45.7519	2.171	104.34
Adamtsl3	9.90734	1.31909	64.5705
Add3	8.87955	3.93037	40.7833
Adnp	7.09724	5.43906	15.1969
Adnp2	4.6382	4.43222	11.2858
Adra2a	0.808809	0.363199	5.50549
Agtpbp1	1.25598	0.133061	2.57144
Ahctf1	1.60531	1.37767	3.77587
Ahnak	22.1379	13.8618	54.6862
Aldh2	137.867	59.3588	441.894
Als2cl	2.35807	0.802064	5.27845
Anapc1	5.75394	4.07951	13.114
Ank2	1.45032	1.08732	3.98182
Ankmy2	15.2396	4.81238	41.0257
Ankrd28	1.56178	1.31408	11.7122
Ankrd29	0.634672	0.573662	1.94056
Ano1	0.538985	0.112406	2.72642
Ap1g1	6.54983	1.73867	18.3612
Ap4b1	8.22036	2.90951	17.622
Apba1	1.80082	1.23488	3.90996
Apbb3	2.08032	1.68052	4.5802
App	310.919	95.9556	823.355
Aqp1	14.8052	2.17333	235.117
Aqpep	0.863862	0.0898461	2.39609
Arhgap11a	0.757298	0.67612	1.62022
Arhgap21	5.09441	1.95427	10.4781
Arhgap29	7.49635	5.29998	20.1224
Arhgap44	2.06896	0.237649	5.50988
Arhgef12	6.05809	4.45591	17.1329
Arhgef28	1.40068	0.98486	7.08644
Arid1b	3.20451	1.79261	8.05212
Arid2	1.85314	0.0952947	3.97778
Arl4a	7.94569	6.70382	19.8209
Arl4d	9.20194	0.208103	49.8659
Arl5b	0.644072	0.173419	1.35615
Arnt2	18.3319	8.32077	103.282
Arrb1	10.4617	5.72641	40.2479
Aspa	1.96143	0.451867	9.4153
Aspg	1.65629	0.631132	5.0902
Atf1	8.53374	1.13903	20.0893
Atp10d	3.39891	0.834557	6.87556
B3gnt9	3.79039	0.307173	7.64747
Bai2	2.23002	0.421523	6.39682
Baz2b	0.95737	0.648492	2.13699
Bbs10	0.650709	0.602366	3.71159
Bbs12	0.490092	0.307173	1.19095
Bbs9	4.42356	0.967854	9.9241
Bcat2	38.705	10.7962	106.272
Bckdhb	17.898	8.45966	39.8975
Bcl2l13	10.3348	9.43227	28.7954
Begain	0.533372	0.229161	1.43396
Bicc1	10.8208	10.1224	63.4828
Bicd1	0.254323	0.134612	0.73646
Bmp4	40.6218	27.2204	195.06
Bmpr1a	4.815	3.27349	13.5939
Bmx	0.0572048	0.0322979	0.315933
Bnc2	1.11268	0.514083	9.36369
Boc	23.2678	5.83855	79.0461
Brpf3	3.07942	1.22435	7.72588
Btbd7	2.17121	1.52198	6.73058
Btd	12.5527	0.538227	28.4694
C1qtnf7	3.04516	2.74993	46.1964
Cachd1	3.85655	2.5094	10.4083
Calml4	11.2402	0.0934444	123.139
Camk2n2	5.16525	1.68052	10.5051
Cav1	57.0212	38.0444	452
Cbx2	2.41255	0.595346	11.3632
Ccdc116	0.0571569	0.0474711	0.631338
Ccdc3	3.25832	0.423067	18.8854
Ccny	16.5697	13.9024	34.6407
Cdadc1	8.00405	0.952947	17.794
Cdca2	0.795691	0.688975	2.55052
Cdh1	0.763667	0.130505	57.7528
Cdk14	6.75544	1.18199	21.4734
Cdkn1b	17.7832	1.53673	37.2801
Celf2	3.66557	2.58576	9.15599
Cenpf	0.220388	0.123236	0.702213
Cep120	3.06459	2.35272	7.72944
Cep44	2.82887	1.22321	7.11953
Cep57l1	1.74539	0.936924	4.54128
Cep97	1.525	1.26266	3.73707
Chdh	1.30033	0.264598	2.6256
Cited2	45.8818	28.1732	115.025
Cldn11	5.98465	2.49874	3641.81
Cldn2	0.279651	0.166663	0.617788
Clec11a	0.683961	0.283081	2.17
Clic2	0.863531	0.458322	4.74337
Clmn	0.30065	0.0934444	1.3438
Clmp	6.47279	6.04604	14.7076
Clybl	4.0285	0.572903	15.9638
Cnnm4	2.81989	0.206984	5.88706
Cnot6	3.49677	2.4553	11.2181
Cntln	0.204124	0.054224	0.629436
Cobl	4.46669	1.06036	17.8537
Coch	0.349614	0.0281838	15.2538
Col8a2	113.337	0.0900914	494.993
Col9a2	2.06102	0.919298	23.8186
Cped1	3.04022	3.00502	8.38558
Cpq	24.5296	1.70049	90.8634
Cpt2	13.0106	7.77859	34.2991
Creb3l2	28.664	11.5628	62.263
Crim1	16.4655	3.76799	44.5314
Crybg3	0.250804	0.066435	0.566105
Csnk1g3	2.26603	1.64274	5.29534
Cstb	208.617	32.4074	437.372
Cttnbp2nl	8.00467	6.32933	16.2535
Cx3cl1	52.4696	4.04608	105.29
Cxcr7	63.5254	36.6431	187.971
Cyb5a	53.9449	13.4747	109.296
Cyb5r4	6.51923	0.620953	13.8805
Cyp1b1	27.7021	2.41069	78.0679
Cyp26b1	13.1562	1.39153	302.947
Cyp46a1	3.19453	1.86409	7.24893
Ddr1	64.9837	27.4871	160.685
Ddx25	2.93225	0.346059	10.1601
Deptor	0.990517	0.424232	6.66587
Dgcr8	4.64551	2.64158	10.7542
Dhcr24	12.143	10.7231	43.237
Dicer1	2.40743	0.692141	4.90103
Dnajc10	17.2861	15.1729	39.9478
Dner	0.927627	0.65411	2.04057
Dopey1	0.680533	0.534709	1.64186
Dpy19l1	9.60937	3.80857	26.5861
Drp2	0.643293	0.118337	2.05162
Dsp	0.0769955	0.0650322	0.713086
Dtnb	6.07804	1.18824	15.7811
Dzip1	3.19289	1.33744	8.35112
E2f8	0.274215	0.0958881	1.11901
Echdc1	2.30552	1.60413	9.32092
Egfr	2.85798	2.56405	28.6532
Ehbp1	2.02649	1.71871	8.81641
Ehd3	23.0784	18.6834	351.487
Elk4	1.80322	0.272767	5.5441
Enpep	3.64742	0.367435	18.5573
Epb41l1	6.37347	1.94462	17.2059
Epb41l4b	0.769608	0.36492	2.21022
Epc1	3.38867	3.21219	7.10272
Epc2	0.8413	0.6346	1.83297
Eppk1	0.870003	0.172063	3.93409
Erc1	3.1362	2.86768	7.12993
Ercc6l2	0.768915	0.562486	1.74364
Ermp1	3.96455	1.53293	8.03661
Eya2	32.7102	11.3728	222.218
Fam117a	2.7398	0.802064	15.8205
Fam13b	2.15495	1.67477	6.32245
Fam212b	0.919097	0.776638	7.02262
Fam65c	1.20987	0.987156	7.75736
Fancl	2.40955	0.152774	7.81343
Fbln1	77.5098	73.9094	290.107
Fbxl7	7.33159	6.65211	31.1534
Fbxo10	11.1926	2.74474	26.707
Fbxo3	4.0194	3.63602	11.3681
Fbxo5	0.969712	0.573187	3.29573
Fgf1	3.34566	0.246789	22.1731
Fgf7	3.73584	0.327851	23.0358
Fgfr1	52.4173	12.3843	154.26
Fgfr2	6.92602	0.59458	26.0973
Fmo4	1.3436	0.6814	10.1845
Foxc2	15.809	2.99663	45.5736
Foxn3	1.85273	1.11055	8.03174
Foxo3	4.83204	1.49608	22.7108
Fst	18.6917	6.19058	47.0613
G2e3	0.338962	0.119748	0.729777
Gan	0.917065	0.657729	2.01441
Gas6	474.635	15.9507	1320.87
Gata2	0.0834062	0.0498693	0.451427
Gclc	10.2194	6.67975	147.796
Gcnt4	0.952381	0.32835	3.22306
Gdpd5	5.56258	0.27112	21.9036
Gja1	43.0092	13.0173	96.0613
Gjb4	0.0855956	0.0459416	4.33731
Glul	482.701	49.8223	1022.64
Glyctk	5.34323	0.727646	11.333
Gmds	24.6743	0.254961	76.3716
Gpd1l	10.8294	1.14923	23.7742
Gpr182	0.164019	0.0533228	0.609391
Gpr4	0.488894	0.169849	34.478
Grb10	35.1808	29.1466	103.779
Grb14	49.2839	1.18095	245.936
Gstm2	255.442	83.62	1914.48
Gzf1	1.92948	0.432343	5.40895
Hbp1	19.8542	7.09412	45.8019
Hdac1	80.806	20.0957	169.648
Hdac4	2.97	0.803078	5.98895
Heg1	2.64245	0.186436	6.39442
Hexim1	28.9145	16.4094	58.7584
Hibadh	28.0478	20.1885	69.3869
Hipk3	2.59639	1.6809	6.31548
Hivep1	2.59391	0.642381	6.10479
Hmgcs2	10.1729	0.765389	45.4825
Hoxc4	4.85628	1.3617	13.9041
Hoxc6	14.5125	1.62443	37.5529
Hpse	3.23273	1.8812	8.17026
Hspa4	23.5981	11.1661	62.6411
Hspb2	10.7788	0.645236	28.5628
Igf1r	7.60198	4.82927	19.4388
Igfbp2	1144.83	5.6203	8816.86
Igfbp6	11.256	8.26093	909.23
Il16	1.21561	0.0272656	3.47344
Il1rn	114.4	15.6018	356.58
Ina	0.14866	0.130505	0.875763
Inadl	1.43535	0.319885	5.33699
Inpp5k	33.8187	10.7185	84.4277
Ints7	6.00654	1.02623	12.5607
Ip6k1	27.361	24.7749	58.4851
Irs1	2.06281	1.19402	5.91595
Itch	4.03733	2.97126	9.89913
Itpr3	2.8592	0.461637	11.1839
Ivd	52.1926	32.3247	107.317
Jak1	25.1016	9.71612	76.3321
Kank2	42.7045	26.1859	88.2872
Kazald1	28.3115	5.30712	62.0091
Kcnb1	1.00271	0.210505	9.11395
Kcnd3	1.25867	0.108143	7.17946
Kcnj2	1.2408	0.451867	9.52045
Kdelc2	15.3877	11.4361	48.2381
Kdm2a	7.65684	6.52922	15.3408
Kdm4c	1.57212	0.551419	3.22931
Kif13b	4.42517	2.07174	10.6112
Kif20a	9.62799	2.49112	21.3122
Kif27	0.0891446	0.0741508	0.260232
Klf11	4.03876	1.22563	9.07007
Klf15	5.18533	1.66766	33.6366
Klf3	5.97743	5.47567	16.1786
Klf4	9.35647	0.54224	41.2869
Klhl29	4.6038	3.40388	15.6922
Klhl7	4.79436	3.68538	14.6096
L3mbtl3	2.56209	0.469501	5.66001
Lad1	1.36456	0.135243	3.02873
Lama2	2.02565	0.0587772	9.90049
Lamb2	46.9338	0.527071	126.155
Larp7	5.48104	4.42402	10.9994
Lepr	1.02108	0.374057	14.3521
Lgr4	2.30174	0.369348	5.06709
Lhfp	103.479	99.3123	219.31
Lhfpl2	12.9275	2.77395	26.1652
Lingo1	1.98356	0.12727	7.07372
Lmo7	4.19896	4.16845	17.7226
Lnx1	2.33513	0.29166	5.37263
Lonrf3	0.377792	0.375178	1.14757
Lpin2	3.18183	1.69303	7.13757
Lpin3	1.17941	0.353715	4.70378
Lrig3	2.9102	2.71267	7.9937
Lrp11	14.002	5.50947	45.4429
Lrp6	7.52033	2.2111	25.5126
Lrrc32	57.6626	32.0024	173.802
Lss	13.7509	9.50232	35.8999
Ltbp4	14.6028	3.68196	118.862
Ltv1	9.27109	6.72765	25.2048
Luzp1	10.2118	2.99876	22.8747
Macf1	4.8382	0.695766	15.4606
Mal2	0.46739	0.307173	8.5296
Map3k3	16.2054	4.24276	43.6764
Mapkbp1	2.35208	1.20548	5.5116
Matn2	6.09697	0.0298906	13.416
Mbnl1	3.64178	1.63938	8.45015
Mcm2	21.0517	17.7723	47.7781
Med13	1.76596	1.11055	3.77152
Med23	6.1986	5.91529	15.8052
Mettl10	6.26321	2.39621	13.4259
Mettl7a	20.5291	0.946699	56.2708
Mgat1	96.3116	37.2558	216.839
Mgll	6.89344	3.0858	19.6087
Mical2	11.928	2.23277	26.0567
Mier1	2.61173	2.34553	6.20137
Mipol1	0.834529	0.711065	2.27935
Mki67	1.12014	1.02367	2.69719
Mks1	5.40318	1.64786	10.986
Mllt10	2.28847	1.2442	4.68532
Mllt4	3.87952	3.8716	11.4929
Mms22l	0.552235	0.229552	1.70077
Mob3b	0.68901	0.134612	1.64666
Moxd1	1.903	0.101849	4.38266
Mpped2	3.41045	1.6902	20.4945
Msl2	1.56684	0.940641	3.39796
N4bp2l2	4.68985	1.50875	15.0727
Nbl1	101.245	1.32487	1296.4
Ndrg3	14.5337	8.74666	49.7194
Nedd4	124.411	13.0916	302.633
Neo1	14.0638	4.61265	53.3163
Nf2	15.1294	0.202983	40.9403
Nfatc3	3.32146	0.882345	7.65429
Nfkb1	19.4096	2.43131	40.7339
Nfya	6.11219	3.70183	14.7241
Ngly1	5.60337	5.01383	16.2047
Nhsl2	1.50911	1.01438	6.24244
Ninl	3.5339	0.368894	9.53198
Nov	324.348	0.614347	1729.28
Npr2	17.3619	9.44039	41.3351
Nr3c1	2.71593	1.35879	5.5479
Nsd1	2.33564	0.913744	5.30271
Nsdhl	7.03931	2.80722	28.6415
Olfm1	2.36137	0.342214	5.04574
Olfml3	57.5308	3.90854	329.353
Optn	6.72075	1.8681	14.03
Osr1	26.9993	0.368765	290.962
Oxsr1	12.4236	8.03668	25.8343
Papolg	0.80958	0.18246	2.6574
Parp8	2.14499	0.25666	4.49531
Parva	109.376	16.3397	331.463
Pbrm1	2.06819	1.34485	4.35983
Pbx1	11.8574	4.07963	49.9477
Pcdh19	0.848841	0.472796	3.06989
Pctp	1.94076	0.243665	4.18998
Pde5a	2.47062	1.81755	21.2397
Pde7b	1.07052	0.627021	4.2282
Pdp2	1.19661	0.457234	4.84144
Pds5b	2.72139	1.60686	6.32259
Penk	119.525	0.790093	1397.41
Per3	2.68747	1.10486	6.74414
Pex2	12.8489	7.44736	32.7608
Pgap1	1.47485	1.27387	4.20283
Pgf	33.8133	0.865148	84.0703
Phactr1	1.75244	0.222281	6.71445
Phc3	2.20767	1.04455	4.57339
Phf3	2.74259	0.144191	5.70307
Phf8	2.72403	0.0639519	6.38765
Phldb2	10.0814	6.50046	22.7274
Pi4ka	8.16003	3.44754	22.7936
Pias1	4.42353	3.38702	13.0343
Pkp1	4.0775	1.07606	25.4469
Pkp4	4.66714	0.916645	11.0364
Pla2g16	58.6983	22.0545	176.855
Plcb4	1.98725	0.0355158	5.17913
Plekha6	1.66785	0.383393	7.44891
Plekhg1	0.946168	0.359468	3.31428
Plxnb1	4.20563	1.68255	9.11863
Pms2	3.31982	1.13425	7.10059
Podxl2	23.2047	1.23273	60.6403
Pola1	0.518631	0.416869	1.30518
Polg	10.4729	9.61674	22.766
Polr3b	2.16197	2.03063	5.70393
Pot1	1.18802	0.981349	4.51228
Ppap2b	52.804	33.9591	262.268
Ppfibp1	17.7027	4.33179	68.3663
Ppil4	3.3683	1.74292	10.4356
Ppl	0.661308	0.0889638	4.83305
Ppp2r5c	14.9121	3.69507	30.4001
Ppp6r3	7.00048	6.71752	15.0717
Prdm2	7.31594	3.88627	16.7494
Prelp	59.4378	6.52085	349.802
Prickle1	23.5528	11.4141	61.5254
Prkce	1.63082	0.916645	4.24189
Prkd1	2.16703	0.589272	4.81221
Prkd3	3.08219	0.939957	6.66736
Prkdc	0.438068	0.417031	0.925784
Prr16	1.22394	0.898811	2.68383
Prss12	0.626147	0.361833	9.33062
Psip1	5.11408	1.69849	10.5118
Pter	2.00807	0.108448	6.37131
Ptgis	15.914	0.0663777	606.002
Ptprd	2.08658	0.534709	7.71811
Ptprf	17.4568	1.34747	45.2143
Ptprk	3.95137	1.92129	21.2104
Ptrf	322.016	196.304	814
Pttg1ip	192.084	99.5562	388.936
Purg	0.700735	0.271886	1.49642
Pxn	43.2952	0.1565	132.376
Qser1	1.26724	1.02016	3.22335
Rad17	2.00882	1.99383	4.17871
Radil	1.92135	0.0722309	6.80999
Ralbp1	12.3319	6.9553	35.225
Ralgapb	3.78559	2.8029	9.14576
Ramp3	13.2105	2.39468	194.61
Rapgef3	1.41701	0.0224878	3.90365
Rapgef6	0.578866	0.389404	1.69807
Rassf5	1.86951	0.0887075	4.92849
Rassf9	5.56282	1.15405	14.8346
Rbm27	2.05711	0.837764	4.77015
Rbm33	4.12915	3.21092	8.27556
Rbms1	16.8916	10.9354	41.7939
Rcan2	4.79776	0.302349	83.6849
Recql4	1.00238	0.67388	2.21439
Rev1	3.0035	0.764159	6.11294
Rfk	15.6315	9.21345	56.6772
Rfwd3	4.94261	4.48459	10.2749
Rgma	6.80021	0.240019	13.7602
Rhobtb1	4.05867	0.551563	12.6156
Rhobtb2	4.50807	0.898312	14.2889
Rictor	1.04137	0.765272	2.40133
Rpa3	21.9483	9.73054	49.149
Rpap2	3.66468	1.74086	7.96706
Rpl23a	171.153	25.5427	396.822
Rtn4r	1.54053	0.0960077	25.0161
Rttn	0.241169	0.143297	0.661529
S100a1	39.4305	0.405253	123.825
S100a16	35.6996	0.269224	122.09
S100a6	2794.53	1152.73	9963.86
Sarm1	1.14814	0.973428	2.55195
Scaf8	6.86025	3.58939	14.7947
Scara3	34.8549	15.0114	145.66
Scara5	98.5928	1.06547	221.314
Scfd1	6.92574	4.60394	14.1449
Scin	0.172183	0.102939	5.76414
Scnn1a	0.477656	0.263692	0.990414
Scyl2	3.39959	1.65115	7.90753
Sema3d	2.78603	1.22117	15.3676
Senp6	3.4097	1.79996	6.89898
Senp7	0.635979	0.220415	1.68854
Serping1	274.733	31.2155	726.168
Sertad1	36.0591	8.11828	86.8672
Sfr1	26.937	5.09293	60.6448
Sfxn1	11.8345	9.89513	31.0208
Sh3bp5	9.80381	6.1722	35.4659
Sh3pxd2a	17.9657	6.06951	51.5952
Sh3rf3	0.981773	0.671008	2.50255
Shoc2	4.73515	3.03078	12.954
Shroom1	1.30261	0.985859	17.3181
Slain2	5.6294	4.63675	12.4361
Slc12a7	17.2928	0.332845	55.7833
Slc13a4	1.19572	0.0652527	3.23357
Slc16a11	1.93504	0.11257	46.3688
Slc19a2	3.64721	2.16027	8.23784
Slc20a2	8.15744	6.19081	23.9534
Slc22a18	3.90115	0.437489	18.8129
Slc22a5	6.43564	0.122609	21.2638
Slc23a2	8.42591	2.50304	26.4876
Slc38a2	14.6979	6.28828	98.2026
Slc47a1	1.75677	0.0967313	4.16842
Slc6a20	0.262614	0.180917	18.3392
Slc6a8	22.1414	5.78856	45.1039
Slco2a1	0.637438	0.174731	4.11339
Smad3	8.24845	5.49987	24.2086
Smad4	14.1786	5.51983	30.5548
Smad5	8.25637	7.50658	19.3211
Smad6	17.7682	1.49116	43.7711
Smarca2	11.6909	7.9921	27.5285
Smoc2	6.25939	0.216896	87.2449
Smpd3	0.283252	0.0578933	61.836
Socs6	2.95214	2.44667	6.47337
Sod3	360.765	3.18036	1039.84
Son	9.14532	0.765881	20.5939
Sorbs1	25.0332	6.40976	105.25
Sox4	16.1651	7.38645	37.9171
Spag5	2.20649	1.22152	4.42911
Specc1l	9.72989	3.15086	24.3767
Spire1	3.10976	0.580805	9.03177
Sptbn1	45.7014	2.25684	119.18
Srgap3	1.01524	0.432574	8.9455
Srpx2	14.3741	3.54694	69.7998
St3gal2	17.9037	12.1139	37.7956
Stag1	0.87631	0.747789	2.36423
Steap1	11.4511	6.94128	57.7693
Steap2	7.74418	0.695766	27.7937
Strn	2.58288	2.32956	7.00084
Stxbp4	1.88673	0.108754	5.84074
Suclg2	28.2487	8.39607	66.7101
Sulf2	73.5795	33.0443	209.903
Syndig1	10.9231	2.40619	46.4109
Syt7	0.0987842	0.0697447	0.654684
Tbc1d15	3.96346	3.51295	8.25835
Tbc1d19	3.29717	1.2554	7.00642
Tbc1d2b	15.3517	12.6449	40.3412
Tbcc	37.3885	15.8724	87.0553
Tbl1x	9.58996	2.03519	19.418
Tbpl1	7.12366	4.81238	28.3071
Tcf7l2	2.53549	1.43348	5.87504
Tcn2	140.251	25.0719	525.01
Tcp11l2	9.18137	5.23556	25.4085
Tekt2	0.457393	0.328287	10.1044
Tet2	0.631675	0.239249	1.482
Tex2	4.15269	3.70847	10.7471
Tfam	14.2152	6.58537	29.7924
Tgfbr3	2.25804	0.181599	17.8189
Thoc1	1.11903	0.980868	3.89668
Thsd7a	1.03705	0.0518157	2.90829
Timm21	3.82012	3.74655	11.4373
Timp2	263.453	171.274	1006.41
Timp4	0.836268	0.12748	6.78008
Tlr3	1.28937	0.704251	3.41253
Tlr6	1.90675	1.01077	4.70258
Tm2d1	9.30322	7.86107	20.2206
Tmem100	2.39746	0.310476	17.1248
Tmem106b	5.7687	3.88034	12.794
Tmem117	1.40152	1.09217	3.55945
Tmem18	3.7959	3.77442	12.878
Tmem218	14.9646	9.39002	30.9849
Tmem43	41.0186	25.9724	89.3201
Tmem88	17.6291	3.20826	44.7408
Tmem9	113.672	42.7066	253.868
Tmpo	4.19287	0.0924347	13.2579
Tmtc2	0.64362	0.274123	1.29821
Tnnt2	23.0246	0.155867	347.422
Top2a	2.08796	1.90257	5.45697
Traf3ip1	1.90329	1.05189	3.94356
Trim23	1.49646	1.33149	3.77136
Trim24	1.22527	0.304742	7.0044
Trnp1	3.86175	1.71531	11.3389
Tshz1	2.94251	1.39282	9.37916
Tshz3	1.9293	0.85191	4.23633
Tspan13	3.27986	0.229161	11.8874
Tspan5	26.5117	24.5323	77.2131
Tspan6	32.286	3.71866	186.076
Ttbk2	0.532644	0.428788	1.5444
Ube3c	9.78962	8.56468	21.3605
Ubn2	0.457339	0.365405	0.9364
Ubr1	3.28516	1.24982	6.80454
Ubtd2	4.01574	1.8209	8.39687
Ubtf	31.5399	22.3985	81.2004
Ulk4	1.37404	1.13584	2.83574
Usp15	3.00533	1.08866	6.86178
Usp53	0.982314	0.458322	4.54068
Utp20	1.14307	1.07906	2.75903
Vps35	9.06194	0.401032	25.0632
Wdr47	1.22067	0.969207	3.2099
Wdr60	2.06778	1.92129	4.9815
Wfdc1	199.999	0.121833	1157.67
Wnk1	7.4858	4.46366	15.1601
Wnk4	3.61444	0.0524511	66.796
Wnt16	0.154061	0.11257	15.2586
Wnt6	3.6407	0.424232	51.608
Wwtr1	22.7122	9.99027	46.4488
Xpc	9.45196	2.41555	19.9984
Xpo1	8.88173	8.29655	19.6307
Xpo4	0.683979	0.545943	2.24949
Xrcc5	9.02177	3.98266	20.769
Ydjc	26.6887	12.4971	88.3636
Yeats2	5.1187	2.99672	10.3018
Zbtb20	0.341361	0.111753	0.945224
Zbtb7c	2.55454	0.0819129	22.1249
Zcchc11	1.44015	1.10099	3.19368
Zeb1	2.83019	1.9638	7.74383
Zfp26	0.434703	0.196224	1.06754
Zfyve9	1.25132	0.610737	3.52355
Zic1	29.2754	7.83356	94.1342
Zic2	18.6987	8.87999	58.4223
Zkscan1	1.72423	1.50977	4.56295
Zmiz1	14.8077	2.49994	32.0122
Zmynd11	7.07212	6.86343	18.7154
Zmynd15	3.38947	0.179567	8.79764
Zscan21	7.96544	0.40668	16.435
Aass	0.379331	0.559309	6.15165
Abcb11	0.0338958	0.229161	0.736324
Ablim3	0.0401692	0.123871	0.266218
Acvr2a	1.43686	1.4857	4.01608
Adam22	0.108663	0.193268	1.12387
Adcy10	0.120899	0.143031	0.619149
Adk	18.7514	19.8213	52.244
Ahnak2	1.20907	2.36494	4.88908
Alcam	4.86407	13.7999	52.4222
Aldh6a1	4.44716	17.9057	68.0258
Ammecr1	0.406842	0.469501	1.56482
Amn1	2.84498	4.74523	11.8743
Ankrd13c	3.33575	3.88368	10.9559
Aqp3	0.0472589	0.204059	2.74924
Bend5	2.85429	5.67792	35.52
Bmp7	0.0930874	0.115267	4.71694
Bmp8a	0.0296507	0.303142	3.38975
Brdt	0.0530286	0.0824391	1.83531
Btbd3	2.59821	4.98788	10.4706
Btbd6	17.3853	18.0938	39.6945
Ccdc37	1.81136	1.81172	14.0689
Ccdc85c	3.57954	4.90529	20.6753
Ccnd1	38.0028	54.6608	114.817
Ccnf	2.37011	3.33165	7.62619
Ccr10	0.195981	0.211533	0.649422
Ccsap	0.771792	0.933746	2.41051
Cdc14a	0.794511	1.22269	6.15719
Cdc20	16.7465	19.937	44.0867
Cdc42ep4	24.0018	26.5316	105.112
Cdh10	0.242394	0.772792	2.04276
Cdh6	4.01338	4.4422	10.3788
Cdkn2c	6.07138	6.63777	21.1505
Cdon	3.49013	4.49156	35.809
Cenpc1	0.66877	1.05189	2.39579
Cilp	0.323685	0.466753	6.04002
Clcn1	0.0355957	0.0418014	0.383349
Cldn22	0.001	0.0836936	0.373364
Clec2d	1.41844	1.82364	9.132
Clic3	0.001	0.152774	46.185
Cnnm1	0.235631	0.658104	4.09643
Cntrl	0.587714	0.884686	2.10464
Col4a3	0.0340038	0.0900563	0.200318
Col4a4	0.191259	0.525543	2.69356
Colec12	2.52953	7.15136	59.225
Cpm	3.99342	6.0788	20.8384
Cyld	1.77648	3.88585	9.95552
Cyp3a9	0.001	0.12031	2.17875
Cytl1	0.001	0.718266	8.35089
Dact2	0.144941	0.621908	6.83845
Dclre1b	2.95629	3.30582	6.94588
Depdc1	0.197033	0.314992	0.65291
Dhrs3	27.7576	63.24	207.143
Dhtkd1	1.25631	3.22258	6.93843
Dock5	2.40059	2.82026	39.9572
Dock9	0.528706	0.717977	1.53718
Dpp4	0.0235366	0.683416	12.4204
Dtwd2	0.425802	0.687483	1.74195
Dync2h1	0.48751	0.501262	1.25571
Dynlrb2	0.213507	1.23056	2.65313
E2f7	0.228004	0.428221	1.00739
Efcab7	0.699046	0.76025	2.47669
Elmod1	0.023027	0.556345	3.99328
Epn3	0.597754	1.62807	10.1002
Exoc2	7.17906	8.24088	22.5478
Exph5	0.0784147	0.0887587	1.52117
F11r	4.27874	12.6889	64.2095
Fa2h	0.215701	0.322168	1.07843
Fam124a	0.105092	0.63373	4.75933
Fam160a1	0.349078	1.48073	8.05129
Fam184a	0.418911	0.44531	1.42006
Fam57b	0.197454	0.261898	2.90802
Fam64a	7.21291	7.69981	15.575
Fam70b	0.001	0.177907	4.43171
Fam92b	0.277019	0.566163	1.22395
Fat4	0.514665	1.07972	3.62384
Fkbp5	10.2186	26.1528	68.0632
Fmo1	0.0557294	0.219021	112.203
Fmo3	0.001	1.83844	246.15
Foxp2	0.0336934	0.045615	1.27002
Fzd6	2.07179	3.59951	8.0843
Gabbr2	0.0416924	0.44422	1.04193
Gjb5	0.06973	1.7215	8.47238
Glis1	1.22931	1.64059	7.00485
Glmn	1.41321	1.43818	4.68298
Gpx2	0.525824	2.0334	14.7953
Grip1	0.119405	0.23475	0.520623
Gulp1	1.64578	1.93988	17.7354
Hipk1	7.72444	8.76079	26.8031
Hirip3	7.46183	7.49009	21.2567
Hoxc5	0.978159	1.53383	5.2528
Hs3st1	2.5228	4.22353	30.4176
Impact	3.63815	5.98394	14.6173
Inpp5f	2.62897	2.63862	5.34235
Insrr	0.0113868	0.126538	0.358458
Ism1	1.29872	4.07535	10.2636
Itgb4	0.458402	0.551738	271.194
Kcnj16	0.157792	0.591593	38.2396
Kcnk5	0.0407708	0.117854	0.306232
Kctd8	0.0801404	0.115961	1.08438
Kif15	0.310558	0.397581	0.924698
Klf5	0.950676	22.3966	55.6838
Ldlrad3	1.10876	1.14581	3.39577
Lphn2	5.65999	6.56196	26.3571
Lrch3	4.52554	4.81238	12.0211
Lrrc38	0.714273	0.855535	56.5647
Lrtm2	0.046373	0.118459	1.69887
Man2a1	6.90907	8.23701	32.3912
Map2k4	7.02907	7.66544	17.8706
Map3k5	0.416229	0.992407	2.85172
Mdga2	0.101758	0.108754	0.505795
Met	0.706322	2.14193	8.19191
Mfap5	4.06888	124.76	332.368
Mical3	4.53535	4.88797	13.5284
Mpdz	1.94561	2.66964	5.6946
Mpp6	2.00155	4.91023	24.9105
Msh3	0.662325	0.709297	1.75414
Myom2	0.00630398	0.0625493	3.01506
Nampt	10.611	14.525	41.0343
Ndrg1	36.9672	46.0292	196.486
Nfib	1.42185	1.44372	3.3695
Nipal2	3.62089	6.06492	17.755
Nqo2	7.87842	10.1202	27.1246
Nrbp2	8.34659	28.2592	87.2075
Nsg1	5.46445	25.8119	137.215
Ntng1	0.721737	5.13321	13.3424
Nucks1	11.9671	12.1321	25.9612
Nupr1	26.7656	45.8322	133.191
Nusap1	2.97954	3.21783	7.45809
Ofd1	0.830886	0.846576	2.19736
Olfml2a	2.19758	18.9874	62.8383
Optc	0.001	0.448823	1.25398
Osgin1	5.4846	10.319	30.5041
Otud4	1.94516	2.6218	5.71584
Pamr1	1.79322	2.9409	21.9988
Pax9	0.0288027	0.440493	1.77366
PCOLCE2	2.31127	7.85602	20.3228
Pde8a	4.52308	5.62374	14.4358
Pdzd2	0.267328	0.627276	4.72073
Phip	0.300057	0.366425	0.765162
Pik3r3	3.98216	4.01811	8.68377
Pkdcc	14.0179	32.0124	164.138
Plekhg5	5.11058	5.64549	11.3607
Plekhh2	1.95525	2.52147	6.28215
Plxna2	1.17135	1.31423	6.82653
Ppara	0.379894	0.393852	1.58523
Ppargc1b	0.305816	0.379925	1.07299
Ppp1r13b	3.0033	4.3966	10.9353
Ppp2r5a	7.36452	7.66053	15.8577
Prkca	1.00673	1.3484	8.36128
Prkci	5.32842	5.3598	11.3314
Prmt3	4.9333	5.22645	11.3302
Prrx2	32.1506	36.7623	431.031
Ptpn14	6.19544	6.854	15.8595
Pygm	1.13322	5.25633	25.1333
Rad50	1.75411	1.86191	3.98821
Rassf2	4.53139	5.93308	57.9361
Rspo2	0.476665	1.06942	49.3554
Rundc3b	0.001	0.128046	0.366115
Sbspon	0.290305	0.299604	17.7165
Scel	0.001	0.0790535	0.195997
Sdpr	8.0396	35.991	116.19
Sec16b	0.435391	0.468462	2.03134
Selenbp1	9.10462	48.8803	200.691
Sema3c	14.4387	16.0495	116.774
Sesn1	3.52379	5.30712	23.8277
Shisa3	0.512379	1.682	31.5097
Shq1	2.16866	2.73843	5.73821
Shroom2	1.20119	1.63329	9.12116
Slc12a2	4.1195	7.70273	16.3996
Slc12a8	0.0580136	0.104617	0.410112
Slc16a14	0.252663	0.299022	0.851205
Slc16a2	14.0339	14.4848	68.7202
Slc17a6	0.0142892	0.116664	0.473503
Slc26a7	0.161859	0.912694	4.77217
Slc2a12	3.17107	6.48239	33.7294
Slc4a10	0.001	0.184206	0.832676
Slc5a5	0.0298216	0.132985	0.625861
Slc5a6	8.26527	20.5946	179.145
Smad9	0.441494	0.50071	5.11068
Smc3	3.93426	4.25133	10.218
Smurf2	4.33467	5.56345	13.808
Sned1	0.48289	1.66856	42.9347
Spats2l	7.41331	8.80911	17.6686
St8sia4	0.125054	0.459233	1.42735
Stag2	1.30585	2.29204	5.98519
Stk39	3.54922	4.33792	9.50444
Strbp	1.20668	1.54234	3.34241
Sucla2	9.09056	10.6069	23.1878
Sult6b1	0.0255844	0.258383	3.27813
Syne2	0.448254	1.1122	2.76459
Syne3	1.01546	1.12153	6.25894
Tbc1d8	1.17469	4.84378	9.92727
Tbce	6.21606	8.02064	16.482
Tekt5	0.001	0.0831513	0.262342
Tfdp2	1.00802	1.60413	5.94701
Thbd	23.8036	44.4714	250.929
Thsd4	0.605124	0.898698	20.9698
Tjp1	10.7709	13.8779	28.8069
Tjp2	5.01665	5.68398	16.7038
Tm7sf2	5.57692	13.0622	31.8411
Tmem67	1.02941	1.18337	2.7414
Tmem98	50.1928	57.6638	121.001
Tmtc1	3.0711	3.19951	11.7703
Tnmd	3.51364	13.6634	43.656
Tpbg	12.0482	12.8493	35.2368
Trappc11	4.18792	4.24433	11.0584
Trib2	5.82024	6.15538	26.5626
Trmt12	2.37225	2.43491	4.97481
Trpm3	0.0759788	0.218434	1.56192
Tspan8	0.001	3.41658	153.269
Tusc5	0.0333723	0.082616	0.930765
Upk1b	0.789835	7.10356	14.4648
Upk3b	0.0540358	0.137007	9.93777
Usp1	1.49316	2.07037	4.75385
Usp49	0.259937	0.386094	0.861356
Uvrag	4.24471	6.41651	21.5691
Veph1	0.0185462	0.0465527	0.225341
Vit	0.001	0.261543	3.51664
Vtcn1	0.001	0.229161	0.816076
Wdr72	0.0333234	0.036806	0.671746
Wdr86	1.51457	11.8459	70.1878
Wls	186.342	199.004	445.834
Wnt7b	0.379331	0.391706	3.92062
Xpnpep2	0.0603604	0.104052	0.633386
Xylt1	0.71177	1.32538	3.06386
Zbtb16	0.209734	1.13903	6.77283
Zdhhc17	0.920897	1.05066	2.40231
Zhx2	4.27978	5.40129	11.4929
Zzz3	1.39543	1.44848	3.61569
Acta1	23.9144	130.316	5.44449
Actg2	114.949	6325.9	40.6465
Actn2	0.483348	0.574353	0.001
Adamts7	8.05175	14.1374	2.83511
Adamtsl1	3.79161	13.6983	0.112865
Adck4	36.1161	54.651	16.3644
Adcy7	4.49568	4.87551	1.58483
Adm	46.6414	450.463	20.6345
Afap1l1	0.687234	7.80387	0.310956
Agrn	20.3905	30.6294	7.00007
Alas1	37.5804	212.984	13.4039
Aldh1a1	3.46287	9.50678	0.0449998
Ampd3	4.5636	5.23952	1.39666
Amt	22.8697	29.3644	5.19657
Angpt4	1.03742	9.50927	0.121331
Ankdd1a	0.838887	6.11876	0.0958561
Ankrd23	0.877602	1.44215	0.368116
Ankrd37	7.35463	50.5835	1.46623
Ap3b2	0.561806	5.85537	0.001
Aplnr	0.573648	2.32233	0.188378
Arap3	0.648763	0.762717	0.0939808
Arl4c	10.3627	219.026	0.703405
Armc3	0.847091	7.88535	0.0912849
Arrb2	39.244	104.453	10.2962
Asic2	1.13134	11.057	0.001
Astn2	1.76929	3.6492	0.326955
Atcay	1.34828	16.106	0.046179
Atp1a3	0.447651	15.2993	0.001
Atp6v0b	170.315	202.069	74.7401
Baalc	1.39307	1.42589	0.13265
Bambi	27.9768	49.5893	8.0988
Basp1	219.875	253.648	48.9172
Bcan	3.97257	6.054	0.001
Bcl2l14	2.53005	4.77217	0.742627
Bco2	3.0502	5.5334	0.557397
Blvrb	112.029	283.269	37.8591
Bmpr1b	0.297709	0.518257	0.001
Bspry	0.606139	7.8654	0.199432
Btg1	75.9246	172.142	21.4436
Bzrap1	0.523995	8.69154	0.136186
C5ar1	42.4339	45.8733	0.904439
Cacnb4	0.0975852	0.201566	0.001
Cadm3	7.45286	48.7655	0.0527705
Camk1d	0.965451	1.05271	0.423828
Camk1g	0.312504	0.386709	0.0531049
Camkv	0.249082	3.12427	0.001
Camsap3	0.316033	3.08734	0.0151774
Cap2	1.32163	2.34644	0.134458
Cass4	0.611067	2.48842	0.0129801
Ccdc170	0.165628	0.253952	0.001
Ccl4	66.383	113.654	4.73062
Ccrn4l	2.32266	15.8899	0.578149
Ccs	4.24375	135.756	0.185033
Cd37	21.8902	34.7926	0.407057
Cd40	7.80582	104.832	2.09993
Cdc42ep3	11.9501	14.6246	4.65009
Cdh2	29.2935	90.0301	0.642945
Cdh22	1.92714	9.18546	0.0270593
Cdk18	4.71049	4.78808	0.474882
Celsr1	0.240473	0.663233	0.0340538
Cfd	43.6836	63.9512	3.67737
Chchd10	6.49012	203.174	2.30776
Chrdl1	1.18856	3.26879	0.387024
Chst10	2.50238	3.69977	0.308435
Chst7	0.499548	1.08279	0.001
Cidea	10.4783	49.4363	1.4768
Clstn3	1.7151	12.0943	0.0832722
Cndp2	105.113	150.751	40.6314
Cnksr1	0.611581	2.13655	0.187648
Cntf	9.48328	25.6294	0.770636
Col15a1	4.81012	9.67126	0.001
Col27a1	1.19563	1.85933	0.237041
Col7a1	0.533629	2.46789	0.171346
Comtd1	15.5932	278.45	3.45836
Coro1c	97.3306	296.584	43.4908
Cotl1	241.718	1498.91	21.1506
Cpne2	2.21345	63.5134	0.222265
Crb2	0.805045	4.70999	0.244742
Crip1	15.8252	122.949	2.55327
Crlf1	70.34	689.479	11.8879
Crtap	2.84838	48.7678	1.42329
Cst7	0.524076	1.30505	0.001
Cthrc1	0.86495	197.83	0.154929
Ctnnd2	1.22897	1.88879	0.0135073
Ctsc	38.2304	64.1651	5.48661
Cyp11a1	0.215938	0.515613	0.001
Dapk1	4.04145	228.909	0.593426
Dbndd1	1.13266	4.5293	0.001
Dbx2	0.281507	0.333807	0.001
Dclk2	1.00025	2.04948	0.001
Dcstamp	0.523493	1.56402	0.0222398
Ddhd1	4.60072	19.1674	2.09682
Ddit4	127.278	286.93	19.2777
Dennd2d	1.27035	4.51107	0.29369
Dhh	1.42307	8.69032	0.0126764
Dmrt2	2.46541	4.27767	0.620138
Dnah3	0.0755366	0.104105	0.001
Dnajb13	0.661334	12.0997	0.110263
Dnase1l3	0.32124	0.337711	0.001
Dnm1	9.15059	15.6086	3.8342
Dpysl4	1.39882	11.2743	0.071312
Dtna	1.6989	2.7369	0.0297866
Dusp4	2.73004	124.442	0.317423
Dync1i1	0.171256	2.99075	0.001
Dyrk3	0.517029	19.694	0.0878607
Dysf	5.92049	11.7753	0.233734
Eef1a2	2.65625	25.6815	0.154422
Efhd1	0.186353	26.7523	0.001
Emilin3	0.139917	0.140167	0.001
Eno1	2.16175	639.722	0.819172
Enox1	0.478228	2.34863	0.103576
Entpd2	25.0359	48.7876	7.6412
Epsti1	4.62175	17.2063	0.001
Errfi1	12.8294	58.2833	6.08222
Etnk2	2.79779	6.09001	0.670198
Etv4	8.00114	32.4257	1.5112
Fabp3	22.982	48.002	5.33184
Fabp4	20.0097	222.075	1.20462
Fam178b	1.35554	5.22827	0.001
Fam181b	8.24335	8.98989	0.001
Fam198a	1.08841	282.816	0.317254
Fam20a	1.1023	12.3628	0.367203
Fam212a	2.30385	36.6944	1.06525
Fam5b	1.1435	1.37062	0.0152178
Fam60a	4.56262	20.1991	2.02267
Fam73a	0.457973	0.92015	0.0919751
Fam84a	0.122398	3.69436	0.001
Fam89a	0.505505	8.52193	0.001
Farp1	15.7085	33.1495	7.29161
Fat3	0.27484	1.55613	0.0130106
Fbln7	0.43938	3.83188	0.0909985
Fbxl22	1.55645	1.95039	0.0281837
Fbxo2	4.14894	54.3471	0.800169
Fbxo44	4.66603	17.3091	1.74185
Fermt3	31.441	207.536	0.90107
Fgd4	0.175833	1.1735	0.025896
Fgd5	0.389788	6.01789	0.0102511
Fgl2	2.21022	2.74993	0.760278
Fhod3	0.241813	0.910937	0.001
Filip1	0.195576	1.66142	0.0288037
Filip1l	15.6141	16.7954	4.26121
Fkbp1b	6.96021	432.874	2.21031
Flot1	104.576	122.987	38.2476
Folh1	0.170075	3.1859	0.001
Fosl1	6.21004	12.9403	2.75888
Frem1	0.12015	0.175528	0.001
Frem2	0.0696021	0.202501	0.00640669
Galns	17.5576	34.5548	4.22988
Gbx2	0.512461	32.467	0.001
Gdpd2	4.17644	10.3167	0.175979
Gfra1	2.29739	28.9626	0.260715
Ggt5	2.50393	4.49482	0.381485
Gipc3	0.527878	7.09193	0.001
Gk	1.08756	1.21613	0.512652
Glipr2	77.3585	93.7639	10.9987
Gna14	0.844943	1.08732	0.0910535
Gnb4	9.43949	27.3798	1.16081
Gng2	13.2859	155.333	0.221963
Gng7	0.491023	19.5285	0.184405
Gnptab	7.08665	10.3328	3.53601
Gpc4	180.879	444.819	53.8425
Gpm6a	0.765106	14.5801	0.001
Gpm6b	23.1231	23.6992	1.18274
Gpr137b	8.88011	21.9273	3.55334
Gpr37	0.586595	1.03836	0.001
Gpr37l1	1.87853	13.2341	0.259371
Gpr85	1.626	13.7497	0.320311
Gria2	0.573637	0.655303	0.00931796
Gria4	0.288552	0.322747	0.001
Grid2	0.221543	0.726398	0.001
Grik2	0.111641	0.246789	0.001
Grik4	0.231928	0.916645	0.001
Gucy1a3	5.05823	15.0729	0.12966
Hgd	0.435628	0.820156	0.001
Hgf	0.34832	2.05154	0.0248221
Hif3a	0.972527	2.77716	0.378248
Hmgcll1	0.430108	2.24266	0.001
Hook1	0.103926	0.27369	0.001
Hormad2	0.341125	3.24203	0.001
Hoxb9	12.4183	13.838	0.771367
Hpcal1	18.5478	36.9115	7.0117
Hs6st2	1.06954	16.1413	0.131265
Hsd11b2	7.73824	15.8587	0.303459
Hsf2bp	1.20225	1.84847	0.580288
Hspa4l	0.360469	1.68721	0.0225375
Hvcn1	17.8188	37.6205	0.96892
Ica1	2.46486	4.45979	0.246019
Igf2bp2	4.34813	11.5757	2.17058
Il27ra	1.26199	33.3968	0.351871
Inhba	7.80904	10.2046	0.323967
Irx5	1.77934	4.34667	0.561543
Itga3	5.88053	38.7061	0.703782
Itga4	1.30979	4.38921	0.001
Itga6	3.26419	8.65362	1.62406
Itga7	4.67152	108.246	0.0560871
Itga9	1.89244	7.59487	0.0419464
Jam2	1.45448	2.55444	0.238011
Jph4	1.21735	16.0019	0.232408
Kcng1	0.528576	22.477	0.001
Kcns3	1.7406	5.75542	0.397783
Kcp	0.346004	2.62861	0.0527152
Kif21a	0.601618	0.728284	0.226432
Klhdc8a	3.73521	6.51373	0.137527
Lacc1	7.64038	22.2614	1.75996
Lama5	18.9515	19.4214	2.33456
Lamb1	71.5132	76.1512	34.9237
Lcat	2.88231	41.9911	1.0536
Lef1	0.81013	3.24887	0.131595
Leprel1	7.16312	15.583	0.001
Lgals1	2036.33	2488.75	284.519
Lhfpl3	0.815208	1.30064	0.001
Lif	24.9929	32.4458	4.69566
Lonrf1	1.85229	2.71556	0.52681
Lppr5	0.699088	10.9298	0.0335735
Lrp2	0.562068	1.22493	0.223911
Lrrc15	0.933587	14.4289	0.001
Lrrc16a	3.57967	10.1529	1.23641
Lrrc3b	0.761596	3.56748	0.001
Lrrc4	1.34459	6.42773	0.0174728
Lrrc4c	0.233893	1.72476	0.0313152
Lrrn3	0.267872	21.7793	0.0408115
Lrrn4	1.93277	12.6159	0.001
Lsp1	61.5169	122.384	11.5499
Manba	5.83962	11.3693	0.468646
Mapk8ip2	0.0976598	0.11257	0.001
Marcks	23.1795	189.388	4.57946
MAST1	0.156948	0.175857	0.0133354
Matn4	2.73079	7.75329	0.548426
Mb21d2	4.11323	50.5467	1.8726
Mcam	48.4123	82.2522	3.43927
Mdfi	16.672	48.8388	6.8839
Me3	2.77983	6.93677	0.191907
Megf11	0.0910153	1.95427	0.001
Mest	1.22894	18.301	0.248865
Mfi2	0.765619	21.8606	0.001
Mfsd2a	3.10073	8.81658	0.0292732
Mgat4a	0.880177	1.48863	0.296461
Mgst3	29.2559	676.126	6.33734
Mif	671.437	1390.61	220.487
Mme	2.91584	8.32766	0.521798
Mmp15	4.35913	8.67926	0.534996
Mmp17	3.19443	13.1875	0.555241
Mmp3	0.706829	3.64009	0.0354882
Mmp9	11.2237	87.535	0.873497
Mpeg1	28.932	196.521	0.0700821
Mpzl2	0.943958	371.906	0.202741
Msi1	6.71406	31.3297	0.692558
Msn	235.799	523.716	107.329
Mst1r	0.745411	1.1348	0.0609895
Msx2	5.19757	121.537	0.826969
Mtfp1	2.88204	27.8049	1.4098
Mthfd2	34.0542	39.9504	4.20827
Mtmr7	0.874068	0.892135	0.105966
Mybpc3	0.0956297	0.763776	0.001
Myl9	1089.19	1149.41	467.787
Myo16	0.0665202	0.569888	0.001
Nabp1	4.10629	23.2896	1.50287
Ncald	2.79278	25.4015	0.855293
Nefl	4.45229	33.8222	0.0927898
Neurl1b	1.83771	10.0329	0.842591
Nexn	3.53638	9.19122	1.54653
Nfatc2	0.31517	0.485119	0.0169818
Nlgn3	2.28246	7.69533	0.744429
Nlrp3	4.83138	48.557	0.765863
Nmt2	5.63629	38.3302	2.66815
Notch1	4.43669	4.66153	1.36964
Notch3	8.29901	11.1486	0.661214
Nox4	1.54278	11.3233	0.288831
Npl	6.67398	617.882	2.65438
Nr4a3	0.556065	19.6604	0.264254
Nrarp	1.1135	26.8177	0.455076
Ntng2	2.10691	4.76823	0.679378
Nuak2	23.5055	142.304	10.912
Nxph1	0.170699	7.49795	0.001
Oasl2	34.1886	57.9333	5.04593
Olfm4	0.156261	0.484265	0.0115067
Olfml2b	62.2853	67.916	7.99209
Ophn1	1.55222	2.19995	0.579918
Osbp2	1.49736	2.25973	0.182887
Otud7a	0.418019	6.02672	0.0362141
P2ry12	0.362996	1.10284	0.001
Pax6	1.55818	2.49634	0.0286854
Pcdh10	0.808234	3.51336	0.001
Pcdhac2	0.173283	0.44192	0.0232003
Pcdhgc5	3.80293	23.1937	0.577333
Pcsk1n	13.3368	24.7577	1.59618
Pdcd1lg2	0.439041	0.609163	0.019398
Pde3a	2.49123	3.66897	0.348553
Pde7a	1.59557	1.73337	0.617345
Pde9a	1.84739	7.54884	0.0906921
Pdgfb	4.50772	8.14403	0.401246
Pdlim1	226.005	305.482	96.8706
Pdlim7	211.696	589.814	94.1077
Pfkfb4	2.3231	3.38168	0.524048
Pfkp	34.3244	37.7734	14.5653
Pgr	0.288595	3.30758	0.051415
Phf11	2.38364	13.7242	0.254796
Phlda1	48.6208	93.3421	9.09255
Phyhip	0.111024	10.2936	0.001
Pik3c2b	0.974967	3.8802	0.15889
Pip5k1b	0.253755	0.658104	0.0323412
Pitpnc1	4.93682	7.46575	1.6486
Pkia	1.47229	8.3177	0.0956616
Pkp2	7.10998	56.2656	3.24024
Plat	84.8433	132.213	31.4491
Plcl2	0.925904	1.21344	0.295631
Plekho1	37.4066	110.174	5.38286
Plk2	27.5087	60.1291	4.38433
Plod3	99.6514	123.485	48.717
Plscr1	32.0401	41.5109	4.72674
Plxnb3	0.650282	11.6782	0.001
Pm20d1	0.848241	10.1848	0.0994981
Pmp2	1.20122	336.003	0.001
Pnpla7	8.99728	20.7612	2.60153
Pou3f2	0.595973	0.797908	0.0173235
Pou3f3	1.24993	3.80873	0.001
Ppfia3	0.865484	1.19787	0.394021
Ppp1r14a	57.1542	3515.64	16.6962
Ppp1r3b	0.985304	6.62086	0.245056
Prkaa2	0.429108	0.965807	0.023699
Prkcg	0.292449	0.585008	0.0807577
Prkcz	0.502496	1.13233	0.165332
Prlhr	0.470245	2.2339	0.001
Procr	8.2911	24.6613	2.87313
Prrg4	1.62094	6.17161	0.334663
Prss16	2.24604	6.92983	0.135322
Prss35	21.6045	23.1458	3.94061
Pstpip2	1.09138	2.90909	0.0408645
Ptger3	0.385992	10.0213	0.001
Ptprcap	2.38185	27.8447	0.584648
Pycr1	18.4159	38.4991	4.02103
Pygl	19.7315	30.3691	1.37737
Rab13	162.565	189.865	73.6144
Rab3il1	16.9595	24.4069	2.24463
Ralgds	25.9709	28.9472	6.67906
Ramp1	18.4397	178.66	9.11708
Rarb	1.11515	3.53203	0.220314
Rasd1	8.1136	26.08	0.0384637
Rasgrp1	0.266914	0.458322	0.0173426
Rasl12	51.9448	108.218	21.2111
Rbm24	0.403158	0.439153	0.0240711
Rcor2	0.20225	40.3272	0.001
Reep1	1.58484	57.0192	0.230563
Rem2	0.635664	1.77007	0.068501
Ret	0.924438	2.63169	0.0286828
Rgs2	4.1948	129.64	0.917513
Rhoc	843.638	1387.39	359.042
Rimklb	1.11036	4.67489	0.218039
Rnd1	54.9903	95.4355	9.4332
Rnf112	0.383292	29.8072	0.127012
Rnf125	0.849249	1.09217	0.193129
Robo2	1.20814	9.11047	0.252183
Rps6kl1	0.302176	2.0138	0.001
Rragd	4.4809	5.31219	1.57871
Rtn2	12.21	56.2272	4.25199
Rufy3	2.16775	9.29645	1.07337
Sacs	0.251802	0.349907	0.0913271
Sall1	4.19197	4.99011	0.466098
Sall3	1.16383	2.3194	0.0128553
Satb1	0.540187	0.736321	0.001
Scg2	3.14452	6.25066	0.755075
Scg3	0.570058	0.99657	0.001
Schip1	13.2294	32.4074	3.61677
Sel1l3	0.388371	0.597812	0.174502
Sema4d	3.47894	3.5287	0.0150107
Sema4f	2.35662	12.1823	0.987906
Sema6a	1.14765	2.86908	0.407461
Sephs2	44.1203	366.192	17.6178
Serinc2	18.048	18.9844	1.37139
Serpini1	3.46236	21.0741	1.12039
Sh2d3c	0.619279	2.55145	0.245028
Sh3gl3	4.2285	4.7955	1.48515
Sh3kbp1	2.20035	2.68782	1.03484
Shc4	1.35475	3.45593	0.504411
Shmt1	9.35814	33.3211	4.11625
Slain1	0.618475	1.44372	0.001
Slc10a4	1.03926	16.2418	0.001
Slc15a2	0.166797	1.03353	0.001
Slc16a6	1.03505	1.70076	0.339895
Slc25a18	1.01659	17.5599	0.001
Slc25a33	6.10788	14.9184	2.90724
Slc26a4	0.179494	2.312	0.001
Slc29a1	5.89717	9.42834	2.8608
Slc37a2	8.64157	105.594	0.33057
Slc38a5	0.240718	0.3573	0.001
Slc40a1	1.01419	3.50313	0.492522
Slc43a1	2.70845	9.72939	0.453655
Slc43a3	1.06512	4.33385	0.448926
Slc45a3	0.498353	1.60129	0.135202
Slc6a15	0.534402	1.4787	0.0155338
Slc7a3	2.51184	7.56015	0.0876157
Slc7a8	8.01599	31.1975	0.290052
Slc9a7	0.454931	6.68348	0.0245123
Slit1	0.137439	2.49994	0.001
Slitrk2	0.444076	41.1016	0.001
Slitrk4	0.265551	2.13884	0.001
Smox	6.47041	24.9489	1.84528
Sorbs2	3.58151	84.8986	0.0744547
Sorcs2	2.36003	11.5763	0.115492
Sorl1	1.6659	2.32127	0.0238587
Sostdc1	1.42415	32.6487	0.001
Sox11	1.80257	5.96736	0.0308692
Sox2	12.7492	13.3537	0.0270554
Sox9	4.0658	18.4714	0.947959
Spata13	2.1912	4.62056	0.62282
Spata18	0.180238	0.832677	0.001
Spock1	0.400508	1.09446	0.001
Srrm3	0.434902	10.6482	0.0934071
Stc1	6.93054	27.2443	1.59485
Stmn3	0.405341	0.733316	0.001
Stom	123.944	401.937	58.3955
Sv2c	0.151906	0.64068	0.001
Svop	0.854501	7.68711	0.347006
Sync	4.5525	16.9735	1.64703
Synj2	4.21625	6.06855	1.54824
Synpo2	2.94788	7.587	0.852433
Syt17	0.629806	2.14565	0.0959537
Tacr1	1.16871	34.7804	0.331952
Tagln	10272.8	24565.5	1389.48
Tagln2	1428.16	2674.43	709.632
Tbxa2r	4.96359	22.8794	2.35686
Tes	25.802	106.742	10.5711
Tfpi2	10.9868	11.4923	0.222674
Tgfb1i1	130.967	440.483	40.03
Tgfbi	9.60288	270.41	1.94657
Tjp3	0.479438	3.06969	0.116506
Tmc7	0.44351	4.55062	0.0288169
Tmem132c	0.378071	1.70854	0.001
Tmem150c	0.608119	0.793795	0.001
Tmem169	0.261097	5.85035	0.001
Tmem200c	0.594253	3.03034	0.0615369
Tmem246	7.30662	50.9604	1.0154
Tmem51	2.75547	52.0734	0.401694
Tmem59l	7.33757	30.1407	0.380907
Tmem63c	0.410486	4.92249	0.104633
Tmem8a	8.66259	188.944	2.2011
Tnfrsf21	7.88748	14.8837	0.736858
Tnik	1.68573	10.575	0.152851
Tnnc1	5.56118	17.4687	2.06912
Tox3	0.137297	2.14969	0.001
Trank1	0.0948645	0.396898	0.0139712
Trib1	7.7761	8.72906	1.73697
Trim54	0.235447	141.538	0.001
Ttyh2	8.40583	10.5601	1.40791
Tuba8	1.57841	15.0682	0.001
Tubb3	24.6956	69.4451	1.06732
Ubash3b	3.77497	3.83262	0.413325
Uchl1	124.301	253.641	6.03641
Ugt8	0.147112	0.438597	0.001
Unc13b	0.508726	19.8329	0.1381
Unc5c	0.53984	1.17854	0.0539019
Unc79	0.176667	0.378369	0.0212881
Vash1	14.9027	103.798	2.96363
Vav3	0.281924	3.98659	0.0270787
Vdr	3.70419	22.3353	0.72294
Vgf	6.40014	24.0811	0.0238428
Vldlr	23.9455	30.0247	1.14038
Wif1	1.60373	9.39741	0.417654
Wnk2	0.388153	1.35799	0.112058
Wnt7a	0.270951	0.883433	0.001
Wwc1	5.4178	17.4157	0.522218
Zfp36l1	26.9033	121.552	13.4252
Zic3	0.562744	1.85247	0.0552524
Znfx1	15.4439	49.8952	7.5434
Zswim5	1.10832	5.73597	0.354111
Aard	49.104	7.57359	0.001
Abcc1	14.0222	9.11947	3.70335
Abcd2	0.766412	0.361736	0.124995
Abi3	2.49852	0.390854	0.001
Ablim2	8.27536	2.7559	0.210669
Acan	0.504299	0.0411315	0.001
Acot7	58.3921	51.3163	16.5882
Acsl6	0.243256	0.133307	0.0244266
Acss1	2.38203	0.250319	0.0961539
Acta2	5989.24	2400.9	87.0414
Adam19	49.355	29.8648	4.96418
Adam23	1.01889	0.515613	0.174825
Adamts14	4.31497	4.21084	1.19155
Adamts4	14.7234	7.66198	1.59995
Adamts8	7.50618	6.14083	0.398111
Adap1	5.61369	0.494914	0.0921549
Adarb1	11.9323	6.73348	2.80727
Add2	0.104467	0.0797633	0.001
Adora2a	5.79301	0.549987	0.227625
Adra1d	8.5669	1.34571	0.001
Adrbk2	1.59453	1.21759	0.0264853
Ak4	8.82492	5.90827	0.557013
Alpk3	3.49503	0.304967	0.0870322
Angpt1	8.09414	4.85736	1.21312
Ankrd1	17.6002	9.41357	1.79673
Apba2	3.57301	2.24498	0.0456259
Aqp4	5.76809	1.19315	0.00625245
Arhgap22	5.10079	1.29534	0.42181
Arhgap25	2.89335	0.146051	0.0184202
Arhgef26	0.860487	0.1565	0.0475234
Arpp21	0.186469	0.152532	0.001
Arx	0.129272	0.0788915	0.001
Asb2	4.65481	0.190589	0.0250198
Asns	65.2534	48.3294	10.5212
Asphd2	0.430608	0.119192	0.0328025
Astn1	0.932393	0.192495	0.0654593
Atp10b	0.168442	0.03041	0.001
Bace2	10.5697	7.14259	2.27805
Bhlhe40	35.05	22.0524	2.55294
Bhlhe41	10.1899	1.18522	0.393548
Bin2	10.7179	3.15351	0.225499
Blnk	6.80217	5.40338	1.70923
Bpgm	43.7445	41.6038	19.9213
C1qc	1092.26	23.1399	3.08319
C2cd4b	0.257465	0.130949	0.001
Cacna2d1	1.10499	0.177579	0.0317022
Cacng4	3.67188	0.407398	0.0638716
Cadm1	5.56044	4.57982	0.453662
Cadps	0.277221	0.113634	0.001
Calca	6.02873	5.09247	0.001
Camk4	0.473375	0.221623	0.001
Capg	351.792	293.066	83.3386
Cbfa2t3	0.360393	0.270359	0.001
Ccbe1	2.58494	1.83553	0.649697
Ccnd2	35.3462	19.1922	3.90867
Cd36	1.05129	0.656234	0.0957709
Cdh15	0.467925	0.298442	0.103371
Cdh19	0.330385	0.175528	0.001
Cdh20	0.789628	0.0472962	0.001
Cebpb	123.195	102.118	37.1431
Cfb	87.2071	27.5943	10.8332
Cfp	38.7334	3.91006	0.438486
Ch25h	17.0147	0.735225	0.281207
Chl1	1.71401	0.339593	0.0228102
Chn2	1.57772	0.601548	0.14054
Chrdl2	3.20038	0.314095	0.001
Chst1	6.31955	1.86938	0.288662
Cldn23	0.425357	0.0710315	0.001
Clec7a	3.74097	1.82364	0.0510143
Clgn	0.200175	0.0773074	0.001
Cnksr2	0.370474	0.137497	0.001
Cnn1	439.138	208.783	42.0938
Cntn3	0.0964869	0.0621956	0.001
Col20a1	4.54464	0.676742	0.315149
Col24a1	0.178609	0.150387	0.0112735
Col6a3	3.19455	0.668097	0.0925536
Colec11	0.694815	0.379301	0.16594
Colq	0.441	0.159747	0.001
Cpeb1	2.66547	2.44754	0.144206
Creld1	69.9417	68.3209	31.3917
Cryba4	1.63587	0.341708	0.001
Crybb1	0.622164	0.329052	0.0312374
Cspg4	3.18537	0.538143	0.233526
Ctnna2	0.681748	0.612176	0.00724074
Ctrc	1.77218	0.478844	0.209732
Cxcl14	9.58075	2.11275	0.0949965
Cxcr4	6.4449	4.82579	0.0364135
Cyfip2	4.23131	0.658104	0.261329
Cyp4b1	10.0167	1.23137	0.001
Cytip	0.235123	0.0677801	0.001
Dbc1	1.16338	0.385505	0.001
Dcdc2	0.322722	0.137007	0.0370357
Ddit3	124.01	41.8656	19.709
Ddx60	1.551	0.100821	0.0109819
Dennd1c	1.49664	0.194932	0.0303328
Diras2	1.49237	0.384991	0.001
Disc1	0.321857	0.23475	0.0253938
Dkk2	1.05984	0.243665	0.101797
Dmpk	178.59	43.2281	20.7911
Dok3	8.96161	0.506567	0.246953
Dtx4	10.9264	3.99634	1.30124
Dyrk4	0.844605	0.298906	0.001
Ebi3	52.3639	39.0504	1.12794
Eepd1	7.76131	5.02695	2.469
Egln3	23.7871	11.3064	4.34942
Ell2	11.5188	10.7844	2.28322
Elmo1	2.50236	1.50387	0.313364
Enpp5	12.1366	8.77247	0.434599
Enpp6	0.592362	0.107841	0.001
Epb41l3	1.43408	0.629703	0.297439
Ephb1	3.01415	0.86192	0.0135891
Erbb3	3.23967	0.361715	0.0297584
Erg	2.09283	0.750555	0.243334
Ero1l	32.2817	19.6127	6.65498
F10	3.4815	0.445779	0.001
F3	89.8591	17.6332	3.98491
Fabp7	127.6	60.5876	0.001
Fam167a	2.41779	0.773419	0.0541341
Fam213b	118.1	41.1976	18.4188
Fam78a	1.59517	0.319494	0.10264
Fbln2	356.511	3.53239	1.09848
Fez1	11.9365	0.813361	0.370357
Fgf10	5.79534	2.36675	1.16388
Fgf13	1.21711	1.21576	0.0763851
Fmnl1	3.49111	0.847918	0.188944
Frmpd1	1.62472	1.43593	0.001
Fstl3	52.5824	14.7707	6.76592
Fzd10	2.83964	0.983792	0.001
Gabrb3	0.369848	0.0556345	0.001
Gal3st1	1.08716	1.06942	0.001
Gas7	14.2333	11.0075	2.7143
Gata6	8.4393	5.88913	2.57329
Gatm	4.11204	1.91553	0.369382
Gbp1	6.79315	0.374687	0.001
Gcnt1	1.11869	0.631132	0.0250897
Gcnt2	3.99503	2.08255	1.00186
Ggt1	1.71965	0.593955	0.182349
Gja5	11.7727	0.104617	0.0504411
Gldn	68.2396	52.4768	0.650348
Glipr1	19.745	4.94833	2.46239
Gna15	9.48889	4.61461	0.0557507
Gnaz	1.13502	0.702933	0.24663
Gpr114	1.18968	0.215079	0.0226567
Gpr34	1.05126	0.298442	0.145149
Gpr68	0.347061	0.171107	0.001
Gramd1b	8.51184	2.61244	0.366308
Greb1l	0.451084	0.348044	0.159441
Grem2	6.62478	3.32284	0.566137
Gria1	0.237716	0.09123	0.001
Hand2	9.07212	1.18199	0.001
Hapln1	1.66206	1.62418	0.129084
Hapln4	0.439827	0.150387	0.001
Herc6	0.968712	0.11279	0.0401253
Hic1	2.15188	1.19134	0.589619
Hk2	11.9435	8.98449	2.48978
Hoxc12	2.22739	0.502786	0.001
Htr1b	1.47028	0.0999976	0.001
Htr2a	0.708521	0.349992	0.0802678
Igfbp3	85.7381	20.2865	0.793425
Igsf10	1.39047	1.2673	0.0106657
Igsf11	2.36889	0.113233	0.0171019
Ikzf1	1.74384	0.227357	0.0621351
Il21r	3.54157	0.18246	0.001
Il23r	0.2519	0.0502599	0.001
Il31ra	1.72282	0.194618	0.001
Il4r	70.4284	56.4028	17.3221
Inpp4b	1.40373	0.117375	0.0142905
Inpp5d	8.80604	6.90962	0.654816
Inpp5j	0.642305	0.0789563	0.0378384
Itga8	23.1662	19.6156	7.12602
Itgax	0.58109	0.178733	0.0346948
Itgb2	48.1604	9.98797	0.914611
Kcna5	0.330264	0.0373053	0.001
Kcnb2	0.184968	0.0533968	0.001
Kcnh1	0.112081	0.0343129	0.001
Kcnh2	1.38262	1.13536	0.145448
Kcnj4	1.13457	0.167752	0.0236455
Kcnk1	1.38313	1.17699	0.001
Kcnk12	1.04815	0.305548	0.001
Kcnk13	2.98219	1.83913	0.0618599
Kcnn3	1.69531	0.715354	0.0248025
Kcns1	0.669408	0.161422	0.0115532
Klk14	10.7123	3.7697	0.001
Lcp2	6.70538	0.969938	0.12913
Ldb2	2.92283	0.496762	0.0811173
Ldha	1075.19	675.887	284.855
Ldlrad2	1.14909	0.998535	0.30637
Limch1	3.28938	0.903809	0.136351
Lpar3	0.802923	0.248381	0.0926596
Lrrc33	8.79049	5.54688	0.376345
Lrrc4b	7.54792	0.152774	0.001
Lrrn1	0.516432	0.206984	0.001
Lrrn2	5.56684	0.192771	0.0383113
Lrrtm3	1.03805	0.97879	0.001
Ltbp1	39.3259	18.4627	3.33172
Lyl1	2.79897	2.50536	0.127055
Magi1	3.20136	2.98564	0.959091
Map1b	8.67811	6.15385	1.82985
Map2	0.441429	0.0218869	0.001
Map7	1.13433	0.540717	0.0933873
Mapk13	4.10909	1.48073	0.0825232
Mbp	38.7216	1.45585	0.461918
Megf10	1.07371	0.290108	0.0465094
Mertk	8.93762	1.76035	0.34293
Metrn	80.3	61.7667	21.46
Mfng	3.68449	0.437489	0.0686881
Mfrp	0.458469	0.29166	0.0136868
Mmp14	235.769	192.796	71.3991
Mmp25	0.661982	0.307378	0.102029
Mpz	6.77377	1.93268	0.0305392
Ms4a4a	11.4238	1.78746	0.322858
Mtss1	3.25072	3.06	1.2996
Mtss1l	44.4286	28.9065	7.01064
Mx1	34.6852	0.0895327	0.0187667
Mycl1	2.84498	2.09995	0.87763
Myh11	12.4823	0.874124	0.359552
Myom1	0.553519	0.553206	0.232106
Myrip	0.586481	0.236553	0.001
Naaa	35.5079	22.6538	4.27584
Naalad2	0.380218	0.269224	0.0839955
Nat8l	1.32749	0.995666	0.0958366
Ncan	4.1543	0.582731	0.001
Ncf2	19.5054	5.01383	0.277745
Ncf4	86.3384	23.0525	1.61745
Nell2	0.267051	0.152774	0.001
Neu1	48.9585	27.3289	10.7245
Nfasc	4.97185	0.669906	0.326242
Nfatc1	4.02099	1.23255	0.380262
Ngfr	14.7563	13.0117	0.404116
Nhsl1	8.75858	5.17419	0.891971
Nipal4	4.4265	1.42589	0.00962476
Nkain1	19.6537	16.7005	1.51367
Npas4	0.439469	0.395018	0.0255486
Npy2r	0.347252	0.198962	0.001
Olig1	2.80807	1.55377	0.001
Olig2	1.08431	0.450658	0.001
P2ry1	1.24976	1.16664	0.31553
P2ry13	0.534666	0.228481	0.001
P2ry14	0.585175	0.114241	0.001
Papln	0.704824	0.43096	0.0873114
Pax3	0.336685	0.210761	0.001
Pcdh20	3.13668	2.13449	0.436877
Pcsk1	0.721677	0.249275	0.001
Pcsk2	0.662977	0.14657	0.001
Pde1b	1.24303	0.835639	0.001
Pdzd4	4.04001	2.9528	1.26562
Pfkfb3	47.8535	15.3996	4.60839
Pfkl	189.176	63.7395	29.0084
Pik3ap1	12.2825	6.14188	1.56586
Pik3cg	7.38079	0.767978	0.212231
Pik3r6	0.826812	0.0867096	0.001
Pla2g4a	4.96253	4.84868	1.82715
Pla2g7	90.9699	10.7542	4.80903
Plau	43.8164	8.54198	0.934071
Plcb1	0.190865	0.0300305	0.001
Plcg2	2.05424	0.395956	0.087271
Plekha7	2.74567	1.71531	0.451692
Plekhb1	12.6178	0.578933	0.264213
Ppm1j	5.27095	1.86559	0.183664
Ppp1r16b	0.769323	0.324066	0.001
Prdx5	1461.04	1116.39	345.11
Prkcb	3.04752	0.384991	0.125448
Prodh2	3.06622	0.498908	0.0428715
Psca	7.03947	3.23392	0.82414
Ptger4	2.70399	2.49304	0.746686
Ptpn18	2.77814	0.257519	0.001
Ptpn6	40.7659	19.7089	1.50192
Ptpro	2.58157	0.810705	0.0967712
Ptprt	1.17496	0.32849	0.0108605
Rab38	5.042	1.86286	0.514428
Raph1	3.62195	2.93185	0.787234
Rasa4	19.471	7.88246	0.987285
Rasl11b	156.072	49.4668	21.1434
Rbm38	10.4006	8.4698	2.6427
Rbm46	0.381877	0.139489	0.001
Reln	0.419805	0.178236	0.001
Ren	1.90189	0.0520258	0.001
Rftn1	56.2856	31.4025	9.45191
Rgs14	0.867252	0.424399	0.0220216
Rgs18	0.482201	0.0754884	0.001
Rgs5	65.6014	1.63621	0.230219
Rgs6	0.96056	0.208667	0.0238428
Rgs7	0.539212	0.186889	0.001
Rimbp2	0.074628	0.0424935	0.001
Rorb	0.21644	0.129772	0.0265637
Rsph1	1.66167	0.650951	0.166857
Rtn1	5.9873	1.6206	0.161521
Rxrg	0.171557	0.0462729	0.001
S1pr3	48.6005	7.23131	3.42027
Samsn1	1.8593	1.49426	0.0562665
Sash3	2.76212	0.746519	0.0854267
Scn1a	0.138879	0.0972199	0.001
Scn3a	0.250219	0.0182201	0.001
Scx	4.16462	1.2031	0.0831345
Sdc1	109.1	23.2771	8.52974
Sec11c	58.5757	48.2191	21.2893
Sema5b	1.90333	1.61696	0.0170232
Sema6b	2.86199	0.248381	0.0490119
Serpine1	1475.34	519.967	61.9336
Sez6l	0.327907	0.15193	0.001
Sgca	2.03333	1.86824	0.0556849
Sgcg	5.60404	1.78867	0.082534
Sh2d5	0.574744	0.264296	0.001
Sh3bp2	12.7466	8.51559	2.96007
Shc3	0.708355	0.299993	0.0319358
Shd	7.00034	4.85574	0.473849
Siglec5	46.1591	4.31014	0.304849
Slc11a1	66.0201	6.89046	0.96836
Slc13a5	0.646985	0.326817	0.0869156
Slc16a10	4.96192	0.92683	0.296928
Slc17a9	3.78748	1.84189	0.428018
Slc1a5	29.1251	18.7844	3.80277
Slc22a4	2.9861	0.735376	0.0695855
Slc2a5	0.931277	0.426977	0.086929
Slc35f1	0.972442	0.347465	0.001
Slc43a2	55.8293	34.0342	11.0113
Slc4a5	6.54417	0.112195	0.001
Slc6a6	38.1655	35.1992	16.9813
Slc7a11	0.940438	0.752554	0.067132
Slc7a7	20.6696	4.40189	0.968314
Slitrk6	0.964402	0.201355	0.001
Smap2	43.4912	41.3082	20.0463
Snph	2.17714	0.366658	0.182643
Sntb1	1.6374	0.811283	0.0502395
Sorcs1	0.708758	0.540428	0.0263889
Sost	1.56179	0.178236	0.001
Sox10	26.1682	2.45827	0.0207425
Sox8	0.824379	0.274993	0.0387482
Spry1	23.5237	8.4554	0.519671
Stac	3.2957	0.897938	0.158275
Stac2	5.89742	3.88226	0.207317
Stbd1	12.226	10.0098	2.90644
Stc2	12.2106	2.88743	1.31081
Stmn2	21.771	18.1801	0.134438
Stpg1	1.14197	0.583319	0.164528
Stxbp6	1.00613	0.648861	0.001
Tagap	0.58352	0.0551563	0.001
Tagln3	7.40369	1.53996	0.114376
Tbc1d9	4.14583	3.00481	0.0877482
Tbxas1	25.0956	1.89205	0.594845
Tf	246.741	0.69472	0.284082
Tfec	0.492029	0.102391	0.001
Tfrc	24.6072	12.9954	1.68733
Tgfb3	256.722	51.2384	8.9511
Tlr1	3.28438	2.39319	0.196099
Tmem163	0.252327	0.23475	0.001
Tnc	191.934	59.8129	2.21071
Tpm2	2663.92	2157	706.368
Trim46	2.65054	0.68654	0.316509
Trpc6	6.64135	2.22839	0.0225026
Trpm2	5.70631	2.98987	0.0138833
Ttc9	7.60821	1.24427	0.44701
Upp1	57.4919	22.7079	3.65215
Vsig4	17.3489	0.840999	0.0434045
Vsnl1	0.465406	0.296147	0.033166
Vstm2b	1.54347	0.705111	0.215028
Wscd1	2.82164	0.267355	0.001

## Sheet: KEGG
KEGG pathways	Counts in 1585 genes	Genes in pathway	P value	FDR
Pathways in cancer	57	FGF7, PDGFB, PGF, MMP9, ARNT2, TGFB3, FGF10, NFKB1, FGF13, RARB, WNT6, FGF1, EGFR, PRKCA, PIK3CG, RET, RALBP1, RXRG, LEF1, PRKCG, PRKCB, CTNNA2, DAPK1, CCND1, PIAS1, FGFR2, FGFR1, WNT16, EGLN3, CDH1, ZBTB16, TCF7L2, IGF1R, LAMB2, LAMB1, PIK3R3, BMP4, COL4A4, MSH3, MET, SMAD4, SMAD3, ITGA3, HGF, RALGDS, FZD6, LAMA2, RASSF5, FZD10, WNT7B, CDKN1B, HDAC1, ITGA6, LAMA5, PLCG2, JAK1, WNT7A	1.2373e-05	0.0152535
Leukocyte transendothelial migration	28	MMP9, ITGB2, CLDN11, PXN, MYL9, CXCR4, MSN, RAPGEF3, PIK3R3, MLLT4, PIK3CG, PRKCA, F11R, VAV3, NCF2, NCF4, CLDN22, PRKCG, ACTN2, ITGA4, CLDN23, CTNNA2, PRKCB, RASSF5, MAPK13, PLCG2, CLDN2, JAM2	1.54286e-05	0.01902
Arrhythmogenic right ventricular cardiomyopathy (ARVC)	21	CACNA2D1, ITGB4, LEF1, CACNG4, GJA1, ITGA3, ACTN2, ITGA4, CDH2, CACNB4, TCF7L2, CTNNA2, LAMA2, ITGA9, ITGA6, SGCG, PKP2, ITGA8, ITGA7, DSP, SGCA	2.33231e-05	0.0287509
Focal adhesion	36	CAV1, PDGFB, PGF, TNC, ITGB4, PXN, MYL9, IGF1R, LAMB2, COL6A3, LAMB1, SHC3, PIK3R3, SHC4, PIK3CG, COL4A4, EGFR, PRKCA, VAV3, MET, PRKCG, ITGA3, ACTN2, ITGA4, HGF, PRKCB, LAMA2, ITGA9, CCND1, ITGA6, CCND2, LAMA5, ITGA8, ITGA7, RELN, PARVA	0.000387354	0.476517
Axon guidance	26	ABLIM2, PLXNA2, ABLIM3, LRRC4C, EPHB1, SEMA5B, CXCR4, SEMA3D, SEMA3C, ROBO2, UNC5C, NFATC2, NFATC3, NFATC1, PLXNB1, PLXNB3, MET, NTNG1, ARHGEF12, SLIT1, SEMA6A, SEMA6B, RND1, SEMA4F, SRGAP3, SEMA4D	0.000526554	0.647249
ECM-receptor interaction	19	COL4A4, TNC, ITGB4, ITGA3, ITGA4, LAMA2, ITGA9, SDC1, CD36, LAMB2, ITGA6, LAMA5, ITGA8, ITGA7, COL6A3, RELN, AGRN, LAMB1, SV2C	0.000936012	1.1479
Tight junction	26	PRKCZ, CLDN11, MYL9, MLLT4, PRKCA, F11R, INADL, MAGI1, MPDZ, PRKCI, CLDN22, ACTN2, PRKCG, PRKCE, CLDN23, CTNNA2, PRKCB, EPB41L3, TJP1, EPB41L1, MYH11, CLDN2, RAB13, TJP3, JAM2, TJP2	0.000945514	1.15949
Hypertrophic cardiomyopathy (HCM)	19	CACNA2D1, TNNC1, MYBPC3, ITGB4, TGFB3, CACNG4, ITGA3, ITGA4, CACNB4, TPM2, LAMA2, TNNT2, ITGA9, ITGA6, SGCG, ITGA8, ITGA7, PRKAA2, SGCA	0.00108318	1.32728
Wnt signaling pathway	28	WNT16, PPP2R5A, PPP2R5C, TCF7L2, PLCB4, PLCB1, NFATC2, WNT6, NFATC3, FOSL1, NFATC1, PRKCA, SMAD4, SMAD3, LEF1, PRKCG, FZD6, PRKCB, DKK2, CCND1, WNT7B, FZD10, PRICKLE1, CCND2, LRP6, WIF1, TBL1X, WNT7A	0.00117703	1.44151
Phosphatidylinositol signaling system	17	PRKCA, PIK3CG, PIK3C2B, PIP5K1B, PI4KA, PRKCG, ITPR3, PRKCB, PLCB4, INPP5K, INPP5J, PLCG2, SYNJ2, INPP4B, INPP5D, PLCB1, PIK3R3	0.00160554	1.96155
Cell adhesion molecules (CAMs)	25	CADM3, CADM1, ITGB2, CDH1, NEO1, CLDN11, CDH2, ALCAM, F11R, MPZ, PTPRF, NFASC, CLDN22, NLGN3, ITGA4, CD40, PDCD1LG2, CLDN23, ITGA9, SDC1, CDH15, ITGA6, ITGA8, CLDN2, JAM2	0.0017207	2.10087
Adherens junction	17	EGFR, FGFR1, PTPN6, PTPRF, MET, SMAD4, LMO7, SMAD3, LEF1, CDH1, ACTN2, TCF7L2, CTNNA2, IGF1R, TJP1, SORBS1, MLLT4	0.00248154	3.01682
Dilated cardiomyopathy	19	CACNA2D1, ADCY7, TNNC1, MYBPC3, ITGB4, TGFB3, CACNG4, ITGA3, ITGA4, CACNB4, TPM2, LAMA2, TNNT2, ITGA9, ITGA6, SGCG, ITGA8, ITGA7, SGCA	0.0027735	3.3662
Vascular smooth muscle contraction	21	PRKCA, RAMP3, ADCY7, ADORA2A, ACTA2, PRKCG, NPR2, PRKCE, ITPR3, ARHGEF12, MYL9, PRKCB, ACTG2, PLA2G4A, PLCB4, MYH11, GUCY1A3, PLCB1, RAMP1, ADRA1D, PPP1R14A	0.00502012	6.01625
TGF-beta signaling pathway	17	BMP4, SMAD9, LTBP1, SMAD6, SMAD5, FST, TGFB3, SMAD4, SMAD3, INHBA, ACVR2A, ZFYVE9, SMURF2, BMPR1B, BMP7, BMP8A, BMPR1A	0.0086574	10.1655
Inositol phosphate metabolism	12	PIK3CG, ALDH6A1, PLCB4, INPP5K, INPP5J, PIK3C2B, PLCG2, PIP5K1B, PI4KA, SYNJ2, INPP4B, PLCB1	0.0131037	15.0088
Non-small cell lung cancer	12	PRKCA, EGFR, PIK3CG, RASSF5, CCND1, PLCG2, RXRG, PRKCG, RARB, FOXO3, PIK3R3, PRKCB	0.0131037	15.0088
Melanoma	14	PIK3CG, EGFR, FGFR1, FGF7, PDGFB, MET, FGF10, CDH1, FGF13, HGF, IGF1R, CCND1, FGF1, PIK3R3	0.0176848	19.7469
Colorectal cancer	15	PIK3CG, EGFR, MSH3, MET, TGFB3, SMAD4, SMAD3, LEF1, TCF7L2, RALGDS, FZD6, IGF1R, FZD10, CCND1, PIK3R3	0.0302611	31.535
Small cell lung cancer	15	PIK3CG, COL4A4, RXRG, ITGA3, NFKB1, LAMA2, CCND1, CDKN1B, LAMB2, ITGA6, LAMA5, PIAS1, RARB, PIK3R3, LAMB1	0.0302611	31.535
Propanoate metabolism	8	ALDH6A1, LDHA, ACSS1, SUCLG2, ALDH2, ACACA, SUCLA2, ACSS3	0.0307921	31.9957
Long-term depression	13	GNAZ, PRKCA, PRKCG, ITPR3, PRKCB, IGF1R, PLA2G4A, PLCB4, GRIA2, GRIA1, GRID2, GUCY1A3, PLCB1	0.0320847	33.1055
Glioma	12	PRKCA, EGFR, PIK3CG, IGF1R, CCND1, PDGFB, PLCG2, PRKCG, PIK3R3, SHC3, PRKCB, SHC4	0.0382024	38.1356
Aldosterone-regulated sodium reabsorption	9	PRKCA, PIK3CG, ATP1A3, HSD11B2, PRKCG, PIK3R3, SCNN1A, IRS1, PRKCB	0.0405874	40.0006
Hedgehog signaling pathway	11	BMP4, DHH, WNT16, WNT7B, CSNK1G3, LRP2, BMP7, WNT6, WNT7A, ZIC2, BMP8A	0.0409733	40.2975
Gap junction	15	PRKCA, EGFR, PDGFB, ADCY7, GJA1, PRKCG, ITPR3, PRKCB, TJP1, TUBA8, PLCB4, GUCY1A3, PLCB1, TUBB3, HTR2A	0.0466371	44.502

## Sheet: GO-BP
Gene ontology terms (biological process)	Counts in 1585 genes	Genes in the term	P value	FDR
anatomical structure development	360	XRCC5, S100A6, BTD, PDLIM7, GLDN, CADM1, PGF, FST, STRN, AQP4, RORB, CITED2, PGR, S1PR3, G2E3, APP, SOSTDC1, CCBE1, SERPINE1, DYNC2H1, RARB, TBPL1, INA, SH3GL3, F11R, PTPRF, GATM, MDGA2, RXRG, DCDC2, SCEL, PRELP, CTNNA2, RND1, TAGLN, STC1, TGFB1I1, ADD2, ADAMTS4, ERMP1, ERBB3, IGF2BP2, SFXN1, CACNB4, TAGLN2, TAGLN3, EPHB1, ALCAM, LIF, ARX, SEMA5B, LAMB2, MACF1, HEXIM1, UPK1B, BAI2, AHNAK2, PBRM1,…	1.63019e-21	3.01365e-18
developmental process	425	XRCC5, BTD, PGF, LTBP4, STRN, RORB, RADIL, CITED2, PGR, APP, SERPINE1, TBPL1, INA, SH3GL3, PTPRF, GATM, RXRG, DCDC2, CTNNA2, TAGLN, MST1R, ADAMTS4, ERBB3, AHCTF1, CACNB4, ARX, ALCAM, HEXIM1, UPK1B, AHNAK2, RECQL4, CYP46A1, HGF, SERPINI1, GAS7, GAS6, PKP1, RGS2, PKP2, MAP2, TGFBR3, MAP7, BMP8A, KCNH1, FGF7, RTN1, INSRR, OFD1, ANGPT1, FGF1, BHLHE41, ACTA1, MMP14, BBS10, INHBA, CCND1, CCND2, FOXC2, …	2.62833e-21	4.85885e-18
system development	333	XRCC5, S100A6, BTD, PDLIM7, GLDN, CADM1, PGF, FST, AQP4, STRN, RORB, CITED2, PGR, APP, SOSTDC1, CCBE1, SERPINE1, DYNC2H1, RARB, INA, SH3GL3, F11R, PTPRF, GATM, MDGA2, RXRG, DCDC2, SCEL, PRELP, CTNNA2, RND1, TAGLN, STC1, TGFB1I1, ADD2, ADAMTS4, ERMP1, ERBB3, SFXN1, CACNB4, TAGLN2, TAGLN3, EPHB1, ALCAM, LIF, ARX, SEMA5B, LAMB2, MACF1, HEXIM1, UPK1B, BAI2, AHNAK2, PBRM1, AGRN, LAMB1, OLFM1, BLNK, KL…	6.34692e-20	1.17332e-16
multicellular organismal development	387	XRCC5, BTD, PGF, LTBP4, STRN, RORB, RADIL, CITED2, PGR, APP, SERPINE1, INA, SH3GL3, GATM, PTPRF, RXRG, DCDC2, CTNNA2, TAGLN, MST1R, ADAMTS4, ERBB3, AHCTF1, CACNB4, ARX, ALCAM, HEXIM1, UPK1B, AHNAK2, RECQL4, CYP46A1, HGF, SERPINI1, GAS7, GAS6, PKP1, PKP2, MAP2, TGFBR3, BMP8A, FGF7, RTN1, INSRR, ANGPT1, FGF1, BHLHE41, ACTA1, MMP14, INHBA, CCND1, CCND2, FOXC2, NSD1, HK2, IGSF10, PCSK2, PCSK1, COL7A1…	4.18999e-19	7.7458e-16
nervous system development	181	XRCC5, S100A6, CADM1, GLDN, BTD, PLXNA2, ARNT2, AQP4, STRN, FGF13, RORB, LRRC4C, ZIC1, ZIC2, CITED2, GATA2, APP, CDKN2C, DYNC2H1, OLIG1, ROBO2, UNC5C, OLIG2, DISC1, INA, EGFR, SH3GL3, RET, PTPRF, STMN3, PLXNB1, STMN2, MDGA2, DCDC2, CTNNA2, SLITRK2, SLITRK4, RND1, PDE5A, OPHN1, RELN, SLITRK6, FGFR1, ADORA2A, ERBB3, SOX2, TIMP4, TIMP2, SOX8, TAGLN3, EPHB1, PCDHAC2, ARX, LIF, ALCAM, SEMA5B, LAMB2, M…	2.12069e-16	4.10783e-13
cell adhesion	126	MTSS1, CADM3, MPZL2, CADM1, NELL2, LMO7, RADIL, MEGF10, CDH22, APP, CDH20, TGFBI, ROBO2, EGFR, F11R, PTPRK, RET, MAGI1, PTPRF, ACTN2, PTPRT, CTNNA2, PODXL2, CD36, RELN, RAB13, TGFB1I1, COL24A1, OLFM4, PCDH20, ITGB4, ASTN1, ITGB2, CX3CL1, SOX9, CCL4, PXN, PCDHAC2, ALCAM, LAMB2, ITGAX, LAMB1, ADAM23, PCDH10, PPFIBP1, ITGA3, ITGA4, CELSR1, MCAM, TPBG, PCDH19, LAMA2, ITGA9, CASS4, ITGA6, PKP1, FREM2,…	4.96566e-14	9.17377e-11
biological adhesion	126	MTSS1, CADM3, MPZL2, CADM1, NELL2, LMO7, RADIL, MEGF10, CDH22, APP, CDH20, TGFBI, ROBO2, EGFR, F11R, PTPRK, RET, MAGI1, PTPRF, ACTN2, PTPRT, CTNNA2, PODXL2, CD36, RELN, RAB13, TGFB1I1, COL24A1, OLFM4, PCDH20, ITGB4, ASTN1, ITGB2, CX3CL1, SOX9, CCL4, PXN, PCDHAC2, ALCAM, LAMB2, ITGAX, LAMB1, ADAM23, PCDH10, PPFIBP1, ITGA3, ITGA4, CELSR1, MCAM, TPBG, PCDH19, LAMA2, ITGA9, CASS4, ITGA6, PKP1, FREM2,…	5.58725e-14	1.0324e-10
multicellular organismal process	502	XRCC5, BTD, PGF, LTBP4, STRN, RORB, RADIL, CITED2, PGR, ACTG2, HTR1B, APP, KCNK5, SERPINE1, TBPL1, GNG7, SH3GL3, INA, PTPRF, GATM, CRTAP, RXRG, DCDC2, SERPING1, COLEC12, CTNNA2, TAGLN, F3, HSD11B2, MST1R, UNC13B, ADAMTS4, SCN1A, CYP1B1, ERBB3, AHCTF1, CACNB4, ALCAM, ARX, PROCR, HEXIM1, UPK1B, AHNAK2, RECQL4, CYP46A1, ACACA, HGF, SERPINI1, GAS7, GAS6, RGS2, PENK, PKP1, PKP2, MAP2, TGFBR3, BMP8A, F…	1.05538e-12	1.95102e-09
anatomical structure morphogenesis	178	S100A6, MPZL2, PGF, TNNC1, FST, CSPG4, TGFB3, FGF10, RORB, ENPEP, ZIC1, ZIC3, ZIC2, CITED2, S1PR3, APP, SOSTDC1, HOXC4, SERPINE1, CCBE1, DYNC2H1, ROBO2, RARB, UNC5C, TBPL1, INA, EGFR, RET, GATM, BICD1, CTNNA2, SLITRK2, TNNT2, SLITRK4, OPHN1, RELN, TGFB1I1, SLITRK6, SLC40A1, CAV1, TSHZ1, ADORA2A, ERBB3, SOX2, IGF2BP2, SOX9, CCL4, EPHB1, ARX, LIF, ALCAM, VDR, LAMB2, ITGAX, MACF1, LAMB1, KLF5, BMP4,…	1.19592e-11	2.21083e-08
cellular developmental process	230	XRCC5, S100A6, CADM1, GLDN, PDLIM7, PGF, DZIP1, STRN, RORB, CITED2, HOOK1, PGR, APP, DYNC2H1, RARB, TBPL1, INA, F11R, PTPRF, MDGA2, DCDC2, SCEL, CTNNA2, RND1, TGFB1I1, ERBB3, SFXN1, CACNB4, EPHB1, ARX, LIF, ALCAM, SEMA5B, LAMB2, MACF1, UPK1B, FBXO5, AHNAK2, AGRN, LAMB1, BLNK, BMP4, MDFI, IKZF1, LGALS1, SMAD5, SMAD4, SMAD3, HGF, GAS7, NOTCH3, SEMA6A, SEMA6B, NOTCH1, RGS2, LAMA5, MAP2, TGFBR3, MAP7…	1.47022e-10	2.71791e-07
neurogenesis	103	XRCC5, S100A6, STRN, RORB, LRRC4C, GATA2, APP, CDKN2C, ROBO2, OLIG1, OLIG2, UNC5C, EGFR, RET, STMN3, PTPRF, STMN2, PLXNB1, MDGA2, DCDC2, CTNNA2, SLITRK2, SLITRK4, RND1, OPHN1, RELN, SLITRK6, FGFR1, ADORA2A, ERBB3, SOX2, TIMP2, EPHB1, ARX, LIF, ALCAM, LAMB2, MACF1, AGRN, LAMB1, BMP4, MET, SMAD4, GAS7, SALL3, NOTCH3, SEMA6A, NOTCH1, NEDD4, MAP2, FABP7, BMP7, AGTPBP1, UCHL1, PAX6, GJA1, PAX3, RTN1, …	2.60173e-10	4.80968e-07
organ development	232	XRCC5, CADM1, BTD, PGF, FST, RORB, CITED2, PGR, APP, SOSTDC1, SERPINE1, CCBE1, DYNC2H1, RARB, INA, F11R, GATM, RXRG, SCEL, CTNNA2, TAGLN, TGFB1I1, ADD2, ERMP1, ERBB3, SFXN1, CACNB4, TAGLN2, TAGLN3, EPHB1, ARX, LIF, MACF1, HEXIM1, UPK1B, PBRM1, AHNAK2, AGRN, LAMB1, BLNK, KLF5, BMP4, PLAT, SMAD9, IKZF1, SMAD5, SMAD4, SMAD3, CELSR1, HGF, GAS6, NOTCH3, LAMA2, SEMA6A, PLA2G4A, NOTCH1, LAMA5, PKP2, TGF…	2.99424e-10	5.53529e-07
cell differentiation	221	XRCC5, S100A6, CADM1, GLDN, PDLIM7, PGF, DZIP1, STRN, RORB, CITED2, HOOK1, PGR, APP, RARB, TBPL1, INA, F11R, PTPRF, MDGA2, DCDC2, SCEL, CTNNA2, RND1, TGFB1I1, ERBB3, SFXN1, CACNB4, EPHB1, ARX, LIF, ALCAM, SEMA5B, LAMB2, MACF1, UPK1B, FBXO5, AHNAK2, AGRN, LAMB1, BLNK, BMP4, MDFI, IKZF1, LGALS1, SMAD5, SMAD4, SMAD3, HGF, GAS7, NOTCH3, SEMA6A, SEMA6B, NOTCH1, RGS2, LAMA5, MAP2, TGFBR3, BMP7, KLF4, B…	3.16564e-10	5.85214e-07
cell development	108	S100A6, DZIP1, STRN, RORB, FOXO3, PGR, HOOK1, GATA2, APP, DDX25, ROBO2, UNC5C, TBPL1, EGFR, RET, STMN3, CTNNA2, SLITRK2, TNNT2, SLITRK4, RND1, OPHN1, RELN, SLITRK6, FGFR1, ADORA2A, ERBB3, SOX2, CACNB4, SOX9, SOX8, EPHB1, ARX, LIF, ALCAM, LAMB2, MACF1, FBXO5, AGRN, STRBP, LAMB1, BMP4, SMAD5, SMAD3, BPGM, HGF, GAS7, SALL3, SEMA6A, NOTCH1, NEDD4, LAMA5, MAP2, MYH11, TGFBR3, BMP7, KLF4, CYB5R4, DICER…	3.26949e-10	6.04413e-07
cell projection organization	71	MTSS1, S100A6, PDGFB, UCHL1, PAX6, STRN, GJA1, LPAR3, MTSS1L, OFD1, EFHD1, APP, CXCR4, DYNC2H1, ROBO2, UNC5C, PRKCA, EGFR, STMN3, TBCE, ACTN2, BBS10, SLIT1, CTNNA2, SLITRK2, SLITRK4, ADM, SEMA4F, OPHN1, RELN, NGFR, SLITRK6, FGFR1, ADORA2A, ERBB3, ITGB4, CDH1, EPHB1, ARX, ALCAM, LINGO1, IGF1R, LAMB2, MACF1, GBX2, TEKT2, FGD5, LAMB1, NEFL, ETV4, FGD4, KLF5, VAV3, MAP1B, RTN4R, NFASC, NTNG1, NTNG2, …	1.50502e-09	2.78225e-06
response to chemical stimulus	179	SLC22A18, PDGFB, IL16, ADCY7, GRIK2, TNNC1, PGF, ARNT2, TGFB3, SLC7A8, FGF10, TLR3, PDLIM1, MMP3, TLR6, AQP1, AQP3, CITED2, HTR1B, LCAT, SERPINE1, CCR10, CREB3L2, ROBO2, GNG2, GNG7, EGFR, PTPRK, C5AR1, GATM, STC2, COLEC12, IRS1, PPARGC1B, DDIT3, DDIT4, TNNT2, PYCR1, GRB10, GLUL, THBD, PDE5A, HSPB2, HSD11B2, WFDC1, STC1, CAV1, CYP1B1, GCLC, ADORA2A, ERBB3, SOX2, TIMP4, ITGB2, CX3CL1, KCNA5, CCL4, …	1.74937e-09	3.23396e-06
generation of neurons	95	XRCC5, S100A6, AGTPBP1, UCHL1, PAX6, STRN, GJA1, RORB, PAX3, LRRC4C, RTN1, MBP, EFHD1, GATA2, APP, METRN, PEX2, CXCR4, OLIG1, ROBO2, UNC5C, OLIG2, TUBB3, EGFR, PRKCA, RET, STMN3, PTPRF, PLXNB1, STMN2, MDGA2, TBCE, PRKCI, DCDC2, SLIT1, CTNNA2, SLITRK2, SLITRK4, RND1, ADM, CCND2, SEMA4F, OPHN1, RELN, NGFR, SEMA4D, SLITRK6, FGFR1, IRX5, ADORA2A, ERBB3, SOX2, CDH1, CDH2, TIMP2, EPHB1, ARX, LIF, ALCAM…	2.19229e-09	4.05276e-06
regulation of signal transduction	132	PDGFB, GRIK2, LTBP4, TGFB3, TSPAN6, FSTL3, FGF10, LPAR3, TLR3, TLR6, TBC1D19, ZIC1, IL31RA, CITED2, TBC1D15, MAP3K5, APP, MIER1, SOSTDC1, RAPGEF6, RAPGEF3, GNG7, EGFR, F10, C5AR1, STMN3, MAGI1, PTPRF, SOCS6, CD40, IRS1, FARP1, DDIT4, GRB10, ARRB1, F3, RELN, TGFB1I1, SPATA13, GRB14, CAV1, ERBB3, SOX2, SOX4, TIMP2, ADAP1, LIF, ADRA2A, FGD5, FGD4, CNKSR2, MDFI, BMP4, TBC1D2B, VAV3, SMAD6, LGALS1, ME…	4.40252e-09	8.13869e-06
regulation of cell communication	150	PDGFB, GRIK2, LTBP4, FST, TGFB3, TSPAN6, FSTL3, FGF10, LPAR3, TLR3, TLR6, TBC1D19, ZIC1, CITED2, IL31RA, TBC1D15, MAP3K5, HTR1B, APP, MIER1, SOSTDC1, RAPGEF6, RAPGEF3, GNG7, EGFR, F10, C5AR1, PTPRF, STMN3, MAGI1, SOCS6, CD40, IRS1, FARP1, DDIT4, GRB10, ARRB1, F3, RELN, TGFB1I1, SPATA13, GRB14, CAV1, ADORA2A, ERBB3, SOX2, SOX4, TIMP2, ADAP1, LIF, ADRA2A, BHLHE40, FGD5, FGD4, CNKSR2, MDFI, BMP4, PL…	5.07449e-09	9.38093e-06
central nervous system development	76	BTD, PLXNA2, AGTPBP1, ARNT2, PAX6, BCAN, ZEB1, PAX3, ZIC1, ZIC2, MBP, CITED2, GATA2, APP, CDKN2C, CXCR4, DYNC2H1, ROBO2, UNC5C, OLIG2, SHC3, PRKCA, EGFR, SH3GL3, SOX10, CYP11A1, SOX11, MDGA2, LEF1, SLIT1, CTNNA2, RELN, NGFR, SHROOM2, CEP120, ADORA2A, SOX2, PRKDC, CDH1, TIMP4, ZBTB16, TAGLN3, SOX8, EPHB1, ARX, LINGO1, IGF1R, PCSK1, DNER, GBX2, POU3F3, POU3F2, UGT8, BMP4, SMAD9, IKZF1, ADAM23, MAP1…	1.22145e-08	2.25803e-05
enzyme linked receptor protein signaling pathway	65	MTSS1, FGF7, PDGFB, GRIK2, FST, TGFB3, SHOC2, FGF10, IL31RA, INSRR, ZFYVE9, ANGPT1, SHC3, FGF1, GNG7, EGFR, PTPRK, RET, PTPRF, PTPRT, STXBP4, IRS1, DDR1, ACVR2A, GRB10, CHRDL1, ARRB2, FOXC2, MST1R, TGFB1I1, LCP2, FGFR2, FGFR1, ADORA2A, ERBB3, GREM2, EPHB1, PXN, MSX2, LIF, PHIP, IGF1R, SORBS1, AGRN, PIK3R3, PLAT, BMP4, CNKSR1, PTPRD, SMAD9, SMAD6, MET, SMAD5, SMAD4, SMAD3, HGF, MAPK8IP2, JAK1, SPT…	1.47154e-08	2.72034e-05
neuron differentiation	77	S100A6, AGTPBP1, UCHL1, PAX6, STRN, GJA1, RORB, PAX3, RTN1, EFHD1, GATA2, APP, CXCR4, OLIG1, ROBO2, UNC5C, OLIG2, TUBB3, EGFR, PRKCA, RET, STMN3, STMN2, MDGA2, PRKCI, TBCE, SLIT1, CTNNA2, SLITRK2, SLITRK4, RND1, ADM, SEMA4F, OPHN1, RELN, NGFR, SLITRK6, FGFR1, IRX5, ADORA2A, ERBB3, SOX2, CDH1, EPHB1, ARX, LIF, ALCAM, LINGO1, IGF1R, LAMB2, MACF1, GBX2, POU3F2, AGRN, LAMB1, NEFL, ETV4, BMP4, CEBPB, …	2.05154e-08	3.79256e-05
regulation of multicellular organismal process	135	XRCC5, PDGFB, CADM1, PDLIM7, TNNC1, GRIK2, TLR1, FST, TGFB3, TLR3, TSPAN8, FOXO3, LRRC4C, TLR6, C1QC, AQP3, DMPK, GATA2, S1PR3, HTR1B, APP, GATA6, SERPINE1, ROBO2, S100A1, EBI3, EGFR, PTPRF, PLXNB1, CD40, VASH1, TNNT2, F3, CELF2, TGFB1I1, VSIG4, CAV1, ADORA2A, SOX2, IGF2BP2, TIMP2, SOX9, MYL9, LIF, SLC11A1, AGRN, BHLHE40, PLAT, BMP4, IKZF1, KCNB2, SMAD5, SMAD4, CIDEA, SMAD3, HGF, NOTCH3, LAMA2, H…	4.14155e-08	7.65624e-05
neuron projection development	52	S100A6, UCHL1, PAX6, GJA1, STRN, EFHD1, APP, CXCR4, ROBO2, UNC5C, PRKCA, EGFR, STMN3, TBCE, SLIT1, CTNNA2, SLITRK2, SLITRK4, ADM, SEMA4F, OPHN1, RELN, NGFR, SLITRK6, FGFR1, ADORA2A, ERBB3, CDH1, EPHB1, ARX, ALCAM, IGF1R, LINGO1, LAMB2, MACF1, GBX2, LAMB1, NEFL, ETV4, MAP1B, NTNG1, NFASC, RTN4R, NTNG2, GAS7, SEMA6A, NOTCH1, NEDD4, MAP2, BMP7, BMPR1B, FEZ1	5.5587e-08	0.000102761
regulation of cell proliferation	116	S100A6, PDGFB, PGF, ARNT2, TGFB3, STRN, FGF10, IL31RA, PGR, S1PR3, CDKN2C, SERPINE1, RARB, ITCH, EBI3, EGFR, PTPRK, PTPRF, CD40, IRS1, VASH1, PDCD1LG2, ADAMTS8, F3, WFDC1, MST1R, TGFB1I1, VSIG4, SMARCA2, FGFR2, FGFR1, CAV1, ADORA2A, ERBB3, SOX2, SOX4, TIMP2, SOX9, SESN1, ARX, LIF, VDR, ADRA2A, LAMB1, KLF5, BMP4, PTPN6, KLF11, SMAD4, SMAD3, FOXP2, HDAC4, PLA2G4A, NOTCH1, CDKN1B, HDAC1, LAMA5, FABP…	1.29879e-07	0.000240101
intracellular signaling cascade	167	GNA15, ADCY7, TLR1, TGFB3, LPAR3, TLR3, FGF13, TLR6, IL31RA, PGR, S1PR3, MAP3K5, HTR1B, DIRAS2, STAC, WNK4, RAPGEF6, GNG2, RAPGEF3, S100A1, GNG7, EGFR, PIK3CG, RET, INADL, C5AR1, TNIK, STMN3, PLXNB1, STMN2, WNK1, SOCS6, DCDC2, COLEC12, WNK2, DEPDC1, MED13, IRS1, PPARGC1B, FOXN3, RND1, CD36, SPAG5, REM2, RAB13, TGFB1I1, ASB2, PIAS1, ERC1, UNC13B, GRB14, RAD17, FGFR1, CAV1, ADORA2A, ERBB3, VDR, P2R…	2.19665e-07	0.000406081
response to external stimulus	129	LDHA, PDGFB, IL16, TLR1, TGFB3, FGF10, TLR3, SYT7, TLR6, C1QC, AQP3, CFP, S1PR3, DYSF, CCR10, SERPINE1, GRID2, ROBO2, ITCH, CFD, TFPI2, INA, F11R, F10, C5AR1, GATM, STC2, SERPING1, CD40, DDIT3, CTNNA2, CD36, THBD, ARRB1, F3, DSP, HSD11B2, STC1, VSIG4, CAV1, ADORA2A, ERBB3, SOX2, ITGB2, CX3CL1, CCL4, SLC11A1, VDR, LAMB2, PROCR, P2RY1, STRBP, BHLHE40, ENTPD2, BLNK, MEST, BMP4, PLAT, PTPN6, IL23R, C…	2.7891e-07	0.000515604
response to organic substance	107	ADCY7, PDGFB, PGF, ARNT2, TGFB3, TLR3, AQP1, TLR6, MMP3, HTR1B, LCAT, CREB3L2, GNG2, GNG7, EGFR, GATM, COLEC12, IRS1, PPARGC1B, DDIT3, GLUL, GRB10, THBD, HSPB2, WFDC1, HSD11B2, CAV1, GCLC, CYP1B1, ADORA2A, ERBB3, TIMP4, SLC11A1, ERO1L, BMP4, CFB, IL1RN, ACACA, SMAD3, NR4A3, HDAC4, PLA2G4A, SARM1, HMGCS2, PLCG2, FABP3, ALDH2, TGFBR3, FABP4, CLEC7A, BMP7, PPARA, LEPR, TACR1, DICER1, VGF, DGCR8, ANG…	3.0748e-07	0.00056842
neuron development	61	S100A6, UCHL1, PAX6, STRN, GJA1, RORB, EFHD1, APP, CXCR4, ROBO2, UNC5C, PRKCA, EGFR, RET, STMN3, PRKCI, TBCE, SLIT1, CTNNA2, SLITRK2, SLITRK4, RND1, ADM, SEMA4F, OPHN1, RELN, NGFR, SLITRK6, FGFR1, IRX5, ADORA2A, ERBB3, CDH1, EPHB1, ARX, ALCAM, LIF, IGF1R, LINGO1, LAMB2, MACF1, GBX2, AGRN, LAMB1, NEFL, ETV4, MAP1B, RTN4R, NFASC, NTNG1, NTNG2, GAS7, SALL3, SEMA6A, NOTCH1, CNTF, NEDD4, MAP2, BMPR1B,…	3.19052e-07	0.000589813
regulation of developmental process	101	XRCC5, PDLIM7, LTBP4, FST, TGFB3, TLR3, FGF10, FOXO3, LRRC4C, C1QC, AQP3, GATA2, GATA6, SERPINE1, ROBO2, PTPRF, PLXNB1, CD40, VASH1, CD36, F3, TGFB1I1, CAV1, SOX2, ITGB2, TIMP2, SOX9, LIF, AGRN, FGD5, CDC42EP4, CDC42EP3, FGD4, BMP4, SMAD9, IKZF1, SMAD5, SMAD4, SMAD3, HGF, GAS7, LAMA2, NOTCH3, HDAC4, NOTCH1, PLA2G4A, HDAC1, LAMA5, ITGA7, TGFBR3, BMP7, SASH3, KLF4, PPARA, IL27RA, DICER1, PAX6, NFKB…	4.36521e-07	0.000806969
response to hormone stimulus	64	PPARA, ADCY7, PDGFB, PGF, TACR1, LEPR, ARNT2, TGFB3, AQP1, VGF, HTR1B, LCAT, GNG2, ANGPT1, ADCY10, FOSL1, GNG7, PRKCA, CYP11A1, ACTA1, GATM, PRKCI, STXBP4, MMP14, IRS1, PPARGC1B, SDC1, CCND1, GRB10, ADM, CCND2, WFDC1, HSD11B2, FOXC2, GNB4, STEAP2, DHH, CAV1, GCLC, ERBB3, PRKDC, TIMP4, PHIP, IGF1R, PCSK1, SORBS1, REN, MSI1, PIK3R3, NEFL, BMP4, MAP1B, IL1RN, BCKDHB, NR4A3, PLA2G4A, HMGCS2, ALDH2, F…	4.96009e-07	0.000916939
cell projection morphogenesis	48	S100A6, ADORA2A, ERBB3, UCHL1, PAX6, GJA1, EPHB1, ARX, OFD1, ALCAM, IGF1R, APP, LAMB2, MACF1, CXCR4, GBX2, DYNC2H1, ROBO2, UNC5C, NEFL, ETV4, EGFR, PRKCA, MAP1B, TBCE, RTN4R, NFASC, NTNG1, NTNG2, WWTR1, BBS10, GAS7, SLIT1, CTNNA2, SLITRK2, SEMA6A, SLITRK4, NOTCH1, ADM, SEMA4F, LAMA5, OPHN1, RELN, NGFR, BMPR1B, SLITRK6, BMP7, FEZ1	5.82787e-07	0.00107736
regulation of cell morphogenesis involved in differentiation	23	PTPRF, PLXNB1, MAP1B, TGFB3, SMAD4, RTN4R, SMAD3, CDH2, LRRC4C, RUFY3, MBP, LINGO1, METRN, CNTF, SEMA4F, TGFBR3, ROBO2, POU3F2, SEMA4D, NGFR, TGFB1I1, WNT7A, NEFL	7.53722e-07	0.00139336
response to endogenous stimulus	68	PPARA, ADCY7, PDGFB, PGF, LEPR, TACR1, ARNT2, TGFB3, AQP1, VGF, MMP3, HTR1B, LCAT, ANGPT1, GNG2, ADCY10, FOSL1, GNG7, PRKCA, CYP11A1, ACTA1, GATM, PRKCI, STXBP4, MMP14, IRS1, PPARGC1B, DDIT3, SDC1, CCND1, GRB10, ADM, CCND2, WFDC1, HSD11B2, FOXC2, GNB4, STEAP2, DHH, CAV1, GCLC, ADORA2A, ERBB3, PRKDC, ASNS, TIMP4, PHIP, IGF1R, PCSK1, SORBS1, REN, MSI1, PIK3R3, NEFL, BMP4, MAP1B, IL1RN, BCKDHB, NR4A…	8.61818e-07	0.00159318
neuron projection morphogenesis	43	S100A6, ADORA2A, ERBB3, UCHL1, PAX6, GJA1, EPHB1, ARX, ALCAM, IGF1R, APP, LAMB2, MACF1, CXCR4, GBX2, ROBO2, UNC5C, NEFL, ETV4, EGFR, PRKCA, MAP1B, TBCE, RTN4R, NFASC, NTNG1, NTNG2, GAS7, SLIT1, CTNNA2, SLITRK2, SEMA6A, SLITRK4, NOTCH1, ADM, SEMA4F, OPHN1, RELN, NGFR, BMPR1B, SLITRK6, BMP7, FEZ1	1.08566e-06	0.00200699
regulation of cell morphogenesis	31	TGFB3, ITGB2, LRRC4C, CDH2, MBP, LINGO1, METRN, ROBO2, POU3F2, CDC42EP4, FGD5, CDC42EP3, NEFL, FGD4, PTPRF, PLXNB1, MAP1B, SMAD4, RTN4R, SMAD3, GAS7, RUFY3, CNTF, SEMA4F, ITGA7, TGFBR3, SEMA4D, NGFR, TGFB1I1, ARAP3, WNT7A	1.5554e-06	0.00287534
positive regulation of transcription from RNA polymerase II promoter	63	PPARA, ARNT2, PAX6, TGFB3, NFKB1, FOXO3, PAX3, ZEB1, ZIC3, CITED2, GATA2, EPC1, APP, PAX9, GATA6, RARB, FOSL1, SOX10, SOX11, RXRG, LEF1, MED13, NPAS4, PPARGC1B, INHBA, ZMIZ1, FOXC2, SMARCA2, ABLIM2, ABLIM3, SOX2, GLIS1, CYTL1, PRKDC, NFYA, SOX9, TCF7L2, SOX8, LIF, SLC11A1, HAND2, POU3F3, POU3F2, AGRN, NFATC2, NFATC3, BMP4, CEBPB, IKZF1, SMAD5, SMAD4, SMAD3, NR4A3, WWTR1, HDAC4, NOTCH1, HDAC1, HOX…	1.55938e-06	0.0028827
cell morphogenesis	61	S100A6, UCHL1, PAX6, GJA1, OFD1, APP, CXCR4, DYNC2H1, ROBO2, UNC5C, PRKCA, EGFR, PRKCI, TBCE, LEF1, BBS10, SLIT1, CTNNA2, SLITRK2, SLITRK4, ADM, SEMA4F, OPHN1, RELN, NGFR, SLITRK6, SHROOM1, SHROOM2, ADORA2A, ERBB3, SOX9, CCL4, EPHB1, ARX, ALCAM, IGF1R, LAMB2, MACF1, GBX2, LAMB1, NEFL, ETV4, NFATC1, NOX4, CAP2, MAP1B, RTN4R, NTNG1, NFASC, NTNG2, HGF, WWTR1, GAS7, SEMA6A, NOTCH1, LAMA5, TGFBR3, MAP…	1.71399e-06	0.0031685
regulation of biological quality	185	XRCC5, SLC9A7, GNA15, PDGFB, GRIK2, TNNC1, LTBP4, TGFB3, SLC7A8, LPAR3, TLR3, OSGIN1, FOXO3, TLR6, DMPK, IL31RA, ACTG2, S1PR3, APP, CDKN2C, LCAT, SERPINE1, CCR10, GRID2, OLIG2, TFPI2, SLC12A7, F10, C5AR1, PTPRF, MFI2, SERPING1, CD40, IRS1, DDIT3, CTNNA2, THBD, CD36, COLQ, BACE2, F3, PDE5A, HSD11B2, WFDC1, STC1, RELN, UNC13B, SLC40A1, ADD2, FGFR2, FGFR1, CAV1, SCN1A, PRLHR, CYP1B1, GCLC, ADORA2A, …	1.83424e-06	0.00339081
positive regulation of biological process	243	XRCC5, S100A6, CADM1, PDLIM7, PGF, FST, LPAR3, RORB, C1QC, AQP3, CITED2, CFP, EPC1, S1PR3, MAP3K5, APP, RARB, CFD, ANAPC1, F10, PTPRF, RXRG, SERPING1, CD40, MED13, BCL2L13, PPARGC1B, PDCD1LG2, CD37, CD36, F3, TGFB1I1, MST1R, PIAS1, VSIG4, UNC13B, ERBB3, CACNB4, ARX, LIF, SLC11A1, FBXO5, AGRN, LAMB1, CDC42EP4, KLF5, BMP4, SMAD9, IKZF1, TM2D1, CFB, SMAD6, LGALS1, SMAD5, SMAD4, SMAD3, CIDEA, CDC20, …	1.90821e-06	0.00352755
cell part morphogenesis	48	S100A6, ADORA2A, ERBB3, UCHL1, PAX6, GJA1, EPHB1, ARX, OFD1, ALCAM, IGF1R, APP, LAMB2, MACF1, CXCR4, GBX2, DYNC2H1, ROBO2, UNC5C, NEFL, ETV4, EGFR, PRKCA, MAP1B, TBCE, RTN4R, NFASC, NTNG1, NTNG2, WWTR1, BBS10, GAS7, SLIT1, CTNNA2, SLITRK2, SEMA6A, SLITRK4, NOTCH1, ADM, SEMA4F, LAMA5, OPHN1, RELN, NGFR, BMPR1B, SLITRK6, BMP7, FEZ1	2.12451e-06	0.0039274
tissue development	97	BTD, TNNC1, PGF, FST, FGF10, CITED2, ZIC2, PGR, APP, GATA6, HOXC4, SERPINE1, RARB, INA, F11R, RET, GATM, RXRG, SCEL, TNNT2, DSP, TGFB1I1, CAV1, ERBB3, CYTL1, CACNB4, SOX9, LIF, VDR, MACF1, PPL, UPK1B, AHNAK2, AGRN, MEST, BMP4, IKZF1, BMX, SMAD4, SMAD3, CELSR1, NR4A3, HGF, FOXP2, NOTCH3, NOTCH1, PLA2G4A, LAMA5, FREM2, MYH11, TGFBR3, BMP7, KLF4, PLAU, BMP8A, PPARA, FGF7, MYBPC3, PAX6, PRRX2, PAX3, …	2.54082e-06	0.00469697
regulation of cell development	41	XRCC5, SOX2, PAX6, TGFB3, CDH2, LRRC4C, TIMP2, MBP, LINGO1, METRN, ROBO2, POU3F2, AGRN, NEFL, BOC, COL4A4, BMP4, PTPRF, PLXNB1, MAP1B, SMAD4, RTN4R, SMAD3, RUFY3, NOTCH3, HDAC4, NOTCH1, CNTF, HDAC1, SEMA4F, CCND2, BTG1, TGFBR3, PBX1, SEMA4D, TGFB1I1, NGFR, BMP7, WNT7A, IGFBP3, BMPR1A	2.56051e-06	0.00473337
response to oxygen levels	32	GPR182, PPARA, CYB5R4, TF, CAV1, PDGFB, PGF, ARNT2, EGLN3, TGFB3, PDLIM1, KCNA5, CITED2, CXCR4, ANGPT1, DPP4, PLAT, SMAD9, SMAD4, SMAD3, MMP14, SOD3, DDIT4, TFRC, ADM, PYGM, PDE5A, HIF3A, ALDH2, HSD11B2, PLAU, VLDLR	2.63409e-06	0.00486938
cellular component morphogenesis	65	S100A6, UCHL1, PAX6, GJA1, OFD1, APP, CXCR4, DYNC2H1, ROBO2, UNC5C, TBPL1, PRKCA, EGFR, ACTA1, PRKCI, TBCE, LEF1, BBS10, SLIT1, CTNNA2, TNNT2, SLITRK2, SLITRK4, ADM, SEMA4F, OPHN1, RELN, NGFR, SLITRK6, SHROOM1, SHROOM2, ADORA2A, ERBB3, SOX9, CCL4, EPHB1, ARX, ALCAM, IGF1R, LAMB2, MACF1, GBX2, LAMB1, NEFL, ETV4, NFATC1, NOX4, CAP2, MAP1B, RTN4R, NFASC, NTNG1, NTNG2, HGF, WWTR1, GAS7, SEMA6A, NOTCH…	3.69577e-06	0.00683195
negative regulation of cellular process	203	XRCC5, FST, FSTL3, STRN, C1QC, CITED2, EPC1, G2E3, HTR1B, SOSTDC1, RARB, S100A1, PIK3CG, ANAPC1, PTPRK, PTPRF, RCOR2, ZHX2, SERPING1, PDCD1LG2, VASH1, GRB10, ADAMTS8, RND1, BACE2, F3, WFDC1, TGFB1I1, VSIG4, ADD2, GRB14, ERBB3, IGF2BP2, LIF, HEXIM1, FBXO5, BMP4, MDFI, IKZF1, SMAD6, KLF11, SMAD4, SMAD3, CIDEA, CDC20, HGF, NOTCH3, NOTCH1, RGS2, RGS5, MAP2, RGS6, RGS7, TGFBR3, SMURF2, UTP20, BMP7, KL…	3.9407e-06	0.00728471
regulation of cell differentiation	76	XRCC5, PPARA, PDLIM7, LTBP4, DICER1, FST, PAX6, TGFB3, TLR3, FGF10, NFKB1, ZEB1, LRRC4C, FOXO3, C1QC, AQP3, MBP, METRN, GATA6, IL4R, ROBO2, BOC, ZCCHC11, PTPRF, PLXNB1, ACVR2A, INHBA, CCND1, CD36, CCND2, BTG1, SEMA4F, SCIN, NGFR, TGFB1I1, SEMA4D, CAV1, SOX2, CDH2, ZBTB16, TIMP2, SOX9, TCF7L2, CALCA, LIF, LINGO1, POU3F2, AGRN, INPP5D, NEFL, COL4A4, BMP4, SMAD9, IKZF1, MAP1B, SMAD5, RTN4R, SMAD4, S…	4.66714e-06	0.00862754
negative regulation of biological process	218	XRCC5, FST, FSTL3, STRN, C1QC, CITED2, EPC1, G2E3, HTR1B, SOSTDC1, SERPINE1, GRID2, RARB, S100A1, PIK3CG, ANAPC1, PTPRK, PTPRF, RCOR2, ZHX2, SERPING1, PDCD1LG2, VASH1, CTNNA2, GRB10, ADAMTS8, RND1, F3, BACE2, WFDC1, TGFB1I1, VSIG4, ADD2, GRB14, ERBB3, IGF2BP2, LIF, SLC11A1, HEXIM1, FBXO5, MDFI, BMP4, IKZF1, SMAD6, KLF11, SMAD4, SMAD3, CIDEA, UPK3B, CDC20, HGF, NOTCH3, NOTCH1, RGS2, RGS5, MAP2, RG…	4.9312e-06	0.00911564
negative regulation of cell proliferation	60	E2F7, IGFBP6, PAX6, TGFB3, STRN, GJA1, FGF10, ZEB1, CDKN2C, ITCH, RARB, FOSL1, DHCR24, PRKCA, PTPRK, PTPRF, PDCD1LG2, VASH1, DDR1, ADAMTS8, ADM, BTG1, SCIN, WFDC1, TGFB1I1, VSIG4, SMARCA2, CAV1, ADORA2A, ZBTB16, TIMP2, SESN1, TRIB1, MSX2, VDR, INPP5D, SCG2, NOX4, BMP4, PTPN6, COL4A3, PDS5B, NF2, KLF11, SMAD4, SMAD3, TRIM24, HDAC4, CDKN1B, NUPR1, MYO16, FABP3, TGFBR3, GLMN, UTP20, BMP7, FABP7, IGF…	5.70086e-06	0.0105383
cell morphogenesis involved in differentiation	45	S100A6, ERBB3, UCHL1, PAX6, SOX9, EPHB1, ARX, ALCAM, IGF1R, APP, LAMB2, MACF1, CXCR4, GBX2, ROBO2, UNC5C, LAMB1, NEFL, ETV4, NFATC1, PRKCA, MAP1B, TBCE, RTN4R, NTNG1, NFASC, LEF1, NTNG2, HGF, SLIT1, CTNNA2, SLITRK2, SEMA6A, SLITRK4, NOTCH1, SEMA4F, LAMA5, OPHN1, TGFBR3, RELN, NGFR, BMPR1B, SLITRK6, BMP7, FEZ1	7.20254e-06	0.0133141
response to hypoxia	30	GPR182, PPARA, TF, CAV1, PDGFB, PGF, ARNT2, EGLN3, TGFB3, PDLIM1, KCNA5, CITED2, CXCR4, ANGPT1, DPP4, PLAT, SMAD9, SMAD4, SMAD3, MMP14, SOD3, DDIT4, TFRC, ADM, PYGM, PDE5A, HIF3A, HSD11B2, PLAU, VLDLR	7.60761e-06	0.0140628
cell-cell adhesion	49	CADM3, MPZL2, CADM1, CLSTN3, LMO7, CDH22, CDH20, ROBO2, MSN, EGFR, RET, PTPRF, PTPRT, CTNNA2, CLDN2, NCAN, JAM2, PCDH20, ASTN1, CTNND2, PCDHGC5, CDH1, ITGB2, CLDN11, CDH2, SOX9, PCDHAC2, CDH6, CALCA, FAT3, FAT4, ACAN, COL8A2, GMDS, PCDH10, CLDN22, CELSR1, ITGA4, CLDN23, PCDH19, CDH15, PKP2, FREM2, ITGA8, CDH19, CYFIP2, CLEC7A, BMPR1B, CDH10	7.83793e-06	0.0144885
positive regulation of cellular process	220	XRCC5, S100A6, CADM1, PDLIM7, PGF, LPAR3, RORB, CITED2, EPC1, S1PR3, MAP3K5, APP, RARB, ANAPC1, F10, PTPRF, RXRG, CD40, MED13, BCL2L13, PPARGC1B, PDCD1LG2, CD36, F3, TGFB1I1, MST1R, PIAS1, UNC13B, ERBB3, LIF, SLC11A1, FBXO5, AGRN, LAMB1, CDC42EP4, KLF5, BMP4, SMAD9, IKZF1, TM2D1, SMAD6, LGALS1, SMAD5, SMAD4, SMAD3, CIDEA, CDC20, KLF15, LAMA2, PLA2G4A, NOTCH1, CLEC7A, BMP7, KLF4, SASH3, PPARA, FGF…	8.69343e-06	0.0160698
axonogenesis	38	S100A6, ERBB3, UCHL1, PAX6, EPHB1, ARX, ALCAM, IGF1R, APP, LAMB2, MACF1, CXCR4, GBX2, ROBO2, UNC5C, NEFL, ETV4, PRKCA, MAP1B, TBCE, NTNG1, NFASC, RTN4R, NTNG2, SLIT1, CTNNA2, SLITRK2, SEMA6A, SLITRK4, NOTCH1, SEMA4F, OPHN1, RELN, NGFR, BMPR1B, BMP7, SLITRK6, FEZ1	9.17603e-06	0.0169619
reproductive developmental process	47	DHH, ERMP1, FGF7, DZIP1, LEPR, SOX2, FST, TGFB3, PRKDC, FOXO3, ZBTB16, VGF, SOX9, TCF7L2, LGR4, INSRR, CITED2, CDH6, PGR, HOOK1, LIF, IGF1R, VDR, OSR1, CXCR4, DDX25, FBXO5, ANGPT1, STRBP, TBPL1, DHCR24, BMP4, SMAD9, SMAD5, DMRT2, PDE3A, MMP14, INHBA, ACVR2A, PLA2G4A, CCND1, SDC1, CCND2, PBX1, BMPR1B, WNT7A, BMPR1A	9.33314e-06	0.0172523
positive regulation of transcription, DNA-dependent	73	PPARA, GRIP1, ARNT2, PAX6, TGFB3, NFKB1, RORB, FOXO3, PAX3, ZEB1, ZIC3, IL31RA, CITED2, EPC1, GATA2, APP, PAX9, GATA6, RARB, FOSL1, SOX10, SOX11, RXRG, LEF1, MED13, ARID1B, NPAS4, PPARGC1B, INHBA, ZMIZ1, FOXC2, TGFB1I1, PIAS1, NSD1, SMARCA2, ABLIM2, ABLIM3, SOX2, GLIS1, CYTL1, SOX4, PRKDC, NFYA, SOX9, TCF7L2, SOX8, LIF, SLC11A1, ZSCAN21, HAND2, POU3F3, POU3F2, AGRN, NFATC2, NFATC3, BMP4, CEBPB, I…	1.0242e-05	0.018932
response to wounding	79	PPARA, FGF7, PDGFB, TACR1, TLR1, TGFB3, TLR3, FGF10, PRDX5, NFKB1, SYT7, TLR6, C1QC, MMP25, CFP, S1PR3, DYSF, CXCR4, SERPINE1, MGLL, ITCH, CFD, TFPI2, INA, F11R, PTGER3, F10, GATM, SERPING1, CD40, NLRP3, CHST1, SDC1, CD36, THBD, ADM, F3, PLA2G7, DSP, NGFR, VSIG4, TF, ADORA2A, ERBB3, TNC, ITGB2, GPR68, CCL4, MIF, IGSF10, PCSK1, SLC11A1, LAMB2, PROCR, P2RY1, NEFL, NFATC3, ENTPD2, SCG2, BLNK, NOX4, …	1.12838e-05	0.0208577
positive regulation of RNA metabolic process	73	PPARA, GRIP1, ARNT2, PAX6, TGFB3, NFKB1, RORB, FOXO3, PAX3, ZEB1, ZIC3, IL31RA, CITED2, EPC1, GATA2, APP, PAX9, GATA6, RARB, FOSL1, SOX10, SOX11, RXRG, LEF1, MED13, ARID1B, NPAS4, PPARGC1B, INHBA, ZMIZ1, FOXC2, TGFB1I1, PIAS1, NSD1, SMARCA2, ABLIM2, ABLIM3, SOX2, GLIS1, CYTL1, SOX4, PRKDC, NFYA, SOX9, TCF7L2, SOX8, LIF, SLC11A1, ZSCAN21, HAND2, POU3F3, POU3F2, AGRN, NFATC2, NFATC3, BMP4, CEBPB, I…	1.36724e-05	0.0252725
BMP signaling pathway	15	BMP4, SMAD9, SMAD6, SMAD5, FST, SMAD4, GREM2, MSX2, ACVR2A, CHRDL1, TGFBR3, SMURF2, BMPR1B, BMP7, BMPR1A	2.01295e-05	0.0372057
negative regulation of cell differentiation	40	PPARA, CAV1, DICER1, SOX2, FST, PAX6, TLR3, FGF10, ZBTB16, ZEB1, SOX9, TCF7L2, C1QC, MBP, CALCA, LIF, LINGO1, IL4R, INPP5D, BMP4, ZCCHC11, RTN4R, SMAD3, WWTR1, RUFY3, NOTCH3, HDAC4, INHBA, CCND1, NOTCH1, CNTF, HDAC1, SEMA4F, TGFBR3, PBX1, TGFB1I1, NGFR, BMP7, KLF4, BMPR1A	2.27529e-05	0.0420536
regulation of axonogenesis	17	PLXNB1, MAP1B, RTN4R, CDH2, LRRC4C, RUFY3, MBP, LINGO1, METRN, CNTF, SEMA4F, POU3F2, ROBO2, SEMA4D, NGFR, WNT7A, NEFL	3.05998e-05	0.0565529
sex differentiation	31	ERMP1, DHH, FGF7, LEPR, SOX2, FST, FOXO3, SOX9, VGF, TCF7L2, LGR4, CDH6, PGR, OSR1, ANGPT1, DHCR24, BMP4, SMAD9, SMAD5, DMRT2, MMP14, INHBA, ACVR2A, SDC1, CCND1, PLA2G4A, CCND2, PBX1, BMPR1B, WNT7A, BMPR1A	3.10842e-05	0.057448
organ morphogenesis	81	FGF7, TNNC1, PGF, FST, MYBPC3, TGFB3, PAX6, FGF10, RORB, ZEB1, PAX3, PRRX2, ZIC1, ZIC3, ZIC2, HOXC4, SOSTDC1, ANGPT1, RARB, BHLHE41, KLK14, SOX10, RET, PRKCI, LEF1, GZF1, CTNNA2, TNNT2, SDC1, CCND1, EYA2, ADM, ZMIZ1, FOXC2, NGFR, TGFB1I1, SHROOM2, TSHZ1, IRX5, ERBB3, SOX2, SOX9, TCF7L2, EPHB1, LIF, MSX2, VDR, RGMA, IGF1R, ITGAX, MACF1, HAND2, ACAN, GBX2, LAMB1, COL8A2, ETV4, BMP4, NF2, SMAD4, SMA…	3.34365e-05	0.0617941
transmembrane receptor protein serine/threonine kinase signaling pathway	24	BMP4, PTPRK, SMAD9, PDGFB, SMAD6, SMAD5, FST, TGFB3, SMAD4, SMAD3, GREM2, MSX2, ACVR2A, CHRDL1, ARRB2, ZFYVE9, TGFBR3, SPTBN1, SMURF2, TGFB1I1, BAMBI, BMP7, BMPR1B, BMPR1A	3.84542e-05	0.0710642
positive regulation of cell differentiation	41	XRCC5, PDLIM7, SOX2, PAX6, TGFB3, NFKB1, FOXO3, CALCA, LIF, METRN, GATA6, IL4R, ROBO2, INPP5D, NEFL, BOC, BMP4, SMAD9, IKZF1, PTPRF, PLXNB1, MAP1B, SMAD5, SMAD4, SMAD3, INHBA, ACVR2A, WNT7B, NOTCH1, CNTF, CD36, BTG1, SCIN, SEMA4D, NGFR, TGFB1I1, BMPR1B, BMP7, IGFBP3, SASH3, BMPR1A	3.94762e-05	0.0729523
embryonic development	81	DICER1, ARNT2, PAX6, TGFB3, FGF10, ZEB1, PAX3, PRRX2, ZIC1, GJA5, ZIC2, CITED2, HOXC6, GATA2, G2E3, GATA6, HOXC4, HOXC5, DYNC2H1, RARB, SOX10, RET, GATM, LEF1, MBNL1, DDIT3, SCEL, MAN2A1, ACVR2A, THBD, EYA2, ZMIZ1, FOXC2, TGFB1I1, NSD1, TSHZ1, SOX2, PRKDC, CDH1, ZBTB16, SOX8, TCF7L2, MFRP, MSX2, RGMA, PCSK1, MACF1, HAND2, CYP26B1, GBX2, APBA2, ETNK2, PPAP2B, APBA1, BMP4, MDFI, CEBPB, NF2, SMAD6, …	4.1493e-05	0.076678
positive regulation of developmental process	47	XRCC5, PDLIM7, SOX2, FST, PAX6, TGFB3, NFKB1, FOXO3, CALCA, LIF, GATA2, METRN, GATA6, IL4R, ROBO2, INPP5D, NEFL, BOC, BMP4, PRKCA, SMAD9, IKZF1, PTPRF, PLXNB1, MAP1B, SMAD5, SMAD4, SMAD3, INHBA, ACVR2A, PLA2G4A, WNT7B, NOTCH1, CNTF, CD36, BTG1, F3, SCIN, SEMA4D, TGFB1I1, NGFR, BMPR1B, BMP7, WNT7A, IGFBP3, SASH3, BMPR1A	4.39331e-05	0.0811854
cell communication	106	LDHA, GABRB3, PGF, GRIK2, LTBP4, GRIK4, LPAR3, FGF10, FGF13, ENPEP, DMPK, PGR, HTR1B, APP, GRID2, OLIG2, WNT6, STC2, PTPRF, NCF4, CTNNA2, GRB10, COLQ, CAMK4, STC1, UNC13B, CLCN1, ENPP5, SCN1A, CAV1, ADORA2A, SOX2, ITGB4, MME, ITGB2, CACNB4, CCL4, EPHB1, VDR, AGRN, GAL3ST1, PLAT, BMP4, HGF, PDE7B, ITGA6, CXCL14, FREM2, SALL1, MERTK, ADRA1D, NAMPT, CYB5R4, NUAK2, AGTPBP1, LEPR, UCHL1, GJA1, GABBR2,…	4.48456e-05	0.0828711
response to stress	199	XRCC5, PGF, PDLIM1, SYT7, C1QC, CITED2, CFP, S1PR3, MAP3K5, EPC2, STAC, SERPINE1, CREB3L2, CFD, GNG7, INA, PTPRK, F11R, TNIK, C5AR1, F10, GATM, NCF2, POLG, DCDC2, SERPING1, COLEC12, CD40, EEPD1, CD36, DCLRE1B, F3, HSD11B2, MST1R, VSIG4, ERBB3, PXN, SLC11A1, LAMB2, PROCR, BLNK, MDFI, PLAT, RECQL4, SMAD9, IL23R, CFB, SMAD6, MAP2K4, IL1RN, SMAD4, SMAD3, CIDEA, OXSR1, NOTCH3, PLA2G4A, NOTCH1, PENK, C…	4.61259e-05	0.085236
carboxylic acid transport	30	SLC38A5, PPARA, CPT2, SLC13A5, SLC38A2, SLC6A20, SLC16A10, SLC7A8, CACNB4, SLC7A7, SLCO2A1, SLC11A1, SLC1A5, SLC23A2, SLC22A4, SLC22A5, SLC43A1, SLC43A2, APBA1, SLC6A15, SLC7A11, SLC16A2, CD36, SLC7A3, SLC16A6, SLC26A7, SLC6A8, SLC6A6, FABP3, SLC5A6	4.79342e-05	0.0885761
cell motion	70	CTHRC1, MTSS1, IL16, PDGFB, PLXNA2, PAX6, ENPEP, PAX3, APP, PEX2, CXCR4, SEMA3C, ROBO2, UNC5C, MSN, PRKCA, PTPRK, RET, PLXNB1, DCDC2, MMP14, SLIT1, ELMO1, CTNNA2, BTG1, SEMA4F, OPHN1, RELN, MST1R, NGFR, SHROOM2, ABI3, DNAH3, ASTN1, PRKDC, SPOCK1, ITGB2, CDH2, CX3CL1, CCL4, EPHB1, ARX, ALCAM, CALCA, MACF1, DNER, ADRA2A, GBX2, TEKT2, POU3F3, POU3F2, STRBP, PPAP2B, ETV4, SCG2, PLAT, VAV3, MET, NFASC…	5.4169e-05	0.100092
organic acid transport	30	SLC38A5, PPARA, CPT2, SLC13A5, SLC38A2, SLC6A20, SLC16A10, SLC7A8, CACNB4, SLC7A7, SLCO2A1, SLC11A1, SLC1A5, SLC23A2, SLC22A4, SLC22A5, SLC43A1, SLC43A2, APBA1, SLC6A15, SLC7A11, SLC16A2, CD36, SLC7A3, SLC16A6, SLC26A7, SLC6A8, SLC6A6, FABP3, SLC5A6	5.45514e-05	0.100798
cell morphogenesis involved in neuron differentiation	38	S100A6, ERBB3, UCHL1, PAX6, EPHB1, ARX, ALCAM, IGF1R, APP, LAMB2, MACF1, CXCR4, GBX2, ROBO2, UNC5C, NEFL, ETV4, PRKCA, MAP1B, TBCE, NTNG1, NFASC, RTN4R, NTNG2, SLIT1, CTNNA2, SLITRK2, SEMA6A, SLITRK4, NOTCH1, SEMA4F, OPHN1, RELN, NGFR, BMPR1B, BMP7, SLITRK6, FEZ1	5.65684e-05	0.104523
tissue morphogenesis	34	FGF7, TNNC1, PGF, MYBPC3, FST, PAX3, ZIC2, RGMA, MACF1, KLK14, BMP4, RET, NF2, SMAD4, SMAD3, LEF1, NR4A3, CELSR1, FZD6, GZF1, TNNT2, NOTCH1, EYA2, LAMA5, FREM2, FOXC2, TGFBR3, PBX1, NGFR, TGFB1I1, BMP7, WNT7A, KLF4, BMPR1A	6.93757e-05	0.128173
negative regulation of developmental process	44	PPARA, CAV1, DICER1, SOX2, FST, PAX6, TLR3, FGF10, ZBTB16, ZEB1, SOX9, TCF7L2, C1QC, MBP, CALCA, LIF, LINGO1, IL4R, INPP5D, BMP4, COL4A3, ZCCHC11, RTN4R, SMAD3, LEF1, WWTR1, VASH1, RUFY3, NOTCH3, HDAC4, INHBA, CCND1, NOTCH1, CNTF, SOST, HDAC1, SEMA4F, TGFBR3, PBX1, TGFB1I1, NGFR, BMP7, KLF4, BMPR1A	7.11195e-05	0.131393
positive regulation of cellular biosynthetic process	93	PPARA, PDGFB, GRIP1, TLR1, ARNT2, TGFB3, PAX6, TLR3, NFKB1, RORB, ZEB1, PAX3, FOXO3, TLR6, ZIC3, IL31RA, CITED2, EPC1, GATA2, APP, PAX9, GATA6, GUCY1A3, RARB, FOSL1, SERTAD1, EBI3, EGFR, SOX10, SOX11, RXRG, LEF1, NPAS4, MED13, ARID1B, IRS1, PPARGC1B, DDIT3, INHBA, ZMIZ1, FOXC2, PIAS1, TGFB1I1, NSD1, SMARCA2, ABLIM2, ADORA2A, ABLIM3, SOX2, GLIS1, CYTL1, SOX4, PRKDC, NFYA, SOX9, SOX8, TCF7L2, POT1,…	7.16349e-05	0.132344
positive regulation of nucleobase, nucleoside, nucleotide and nucleic acid metabolic process	86	PPARA, PDGFB, GRIP1, ARNT2, PAX6, TGFB3, NFKB1, RORB, ZEB1, PAX3, FOXO3, ZIC3, IL31RA, CITED2, EPC1, GATA2, APP, PAX9, GATA6, GUCY1A3, RARB, FOSL1, SERTAD1, SOX10, SOX11, RXRG, LEF1, PRKCG, NPAS4, CD40, MED13, ARID1B, PPARGC1B, DDIT3, INHBA, ZMIZ1, FOXC2, PIAS1, TGFB1I1, NSD1, SMARCA2, ABLIM2, ADORA2A, ABLIM3, SOX2, GLIS1, CYTL1, SOX4, PRKDC, NFYA, SOX9, SOX8, TCF7L2, POT1, LIF, SLC11A1, IGF1R, Z…	8.30364e-05	0.153393
metanephros development	14	BMP4, RET, PGF, SMAD4, GZF1, SPRY1, OSR1, LAMA5, ITGA8, SALL1, FOXC2, PBX1, ROBO2, RARB	9.42388e-05	0.174071
positive regulation of macromolecule biosynthetic process	89	PPARA, PDGFB, GRIP1, TLR1, ARNT2, TGFB3, PAX6, TLR3, NFKB1, RORB, ZEB1, PAX3, FOXO3, TLR6, ZIC3, IL31RA, CITED2, EPC1, GATA2, APP, PAX9, GATA6, RARB, FOSL1, SERTAD1, EBI3, SOX10, SOX11, RXRG, LEF1, NPAS4, MED13, ARID1B, IRS1, PPARGC1B, DDIT3, INHBA, ZMIZ1, FOXC2, PIAS1, TGFB1I1, NSD1, SMARCA2, ABLIM2, ABLIM3, SOX2, GLIS1, CYTL1, SOX4, PRKDC, NFYA, SOX9, SOX8, TCF7L2, POT1, LIF, SLC11A1, IGF1R, SO…	9.66619e-05	0.178543
positive regulation of transcription	79	PPARA, GRIP1, ARNT2, PAX6, TGFB3, NFKB1, RORB, ZEB1, PAX3, FOXO3, ZIC3, IL31RA, CITED2, EPC1, GATA2, APP, PAX9, GATA6, RARB, FOSL1, SERTAD1, SOX10, SOX11, RXRG, LEF1, MED13, ARID1B, NPAS4, PPARGC1B, DDIT3, INHBA, ZMIZ1, FOXC2, PIAS1, TGFB1I1, NSD1, SMARCA2, ABLIM2, ABLIM3, SOX2, GLIS1, CYTL1, SOX4, PRKDC, NFYA, SOX9, TCF7L2, SOX8, LIF, SLC11A1, ZSCAN21, HAND2, POU3F3, POU3F2, AGRN, NFATC2, NFATC3…	9.86085e-05	0.182135
positive regulation of cell communication	52	GRIK2, TACR1, LEPR, TSPAN6, TGFB3, GJA1, LPAR3, SHOC2, FGF10, TLR3, PRRX2, TLR6, CITED2, IL31RA, MIER1, RHOC, KLK14, EGFR, F10, CD40, WLS, IRS1, ACVR2A, ZDHHC17, F3, KCP, RELN, TGFB1I1, PRKCZ, CAV1, ADORA2A, ERBB3, SOX2, SOX4, LIF, MAP3K3, PLEKHG5, BMP4, COL4A4, LGALS1, SMAD4, GRIA4, RICTOR, LAMA2, CNTF, GRIA2, PLK2, NEDD4, ITGA8, MAPK8IP2, BMP7, BMPR1A	9.94373e-05	0.183664
regeneration	18	INA, GATM, MAP1B, FGF10, NR4A3, GAS6, IGSF10, NOTCH3, LIF, NOTCH1, CCND1, LAMB2, ADM, SERPINE1, ANGPT1, LRP2, NEFL, PLAU	0.000106881	0.1974
kidney development	22	BMP4, RET, PGF, SOX11, SMAD4, LEF1, ZBTB16, WWTR1, GZF1, SDC1, SPRY1, OSR1, LAMA5, REN, ITGA8, SALL1, POU3F3, FOXC2, ROBO2, PBX1, RARB, BMP7	0.000112723	0.208179
positive regulation of biosynthetic process	93	PPARA, PDGFB, GRIP1, TLR1, ARNT2, TGFB3, PAX6, TLR3, NFKB1, RORB, ZEB1, PAX3, FOXO3, TLR6, ZIC3, IL31RA, CITED2, EPC1, GATA2, APP, PAX9, GATA6, GUCY1A3, RARB, FOSL1, SERTAD1, EBI3, EGFR, SOX10, SOX11, RXRG, LEF1, NPAS4, MED13, ARID1B, IRS1, PPARGC1B, DDIT3, INHBA, ZMIZ1, FOXC2, PIAS1, TGFB1I1, NSD1, SMARCA2, ABLIM2, ADORA2A, ABLIM3, SOX2, GLIS1, CYTL1, SOX4, PRKDC, NFYA, SOX9, SOX8, TCF7L2, POT1,…	0.000121502	0.224375
signal transduction	310	S100A6, ADCY7, PPP2R5A, PGF, PPP2R5C, LPAR3, RADIL, LPHN2, PGR, S1PR3, MAP3K5, HTR1B, DIRAS2, STAC, WNK4, CCR10, RAPGEF6, GNG2, RARB, RAPGEF3, S100A1, KIF13B, GNG7, PIK3CG, SH3GL3, PTPRK, C5AR1, TNIK, WNK1, DCDC2, PTPRT, COLEC12, OPTN, WNK2, MED13, DEPDC1, PPARGC1B, GRB10, RND1, CD36, CAMK4, SPAG5, RAB13, TGFB1I1, MST1R, PIAS1, UNC13B, GRB14, PRLHR, ERBB3, ADRBK2, EPHB1, PXN, ALCAM, BAI2, FGL2, A…	0.000127581	0.23559
regulation of neuron projection development	18	PTPRF, PLXNB1, MAP1B, RTN4R, CDH2, LRRC4C, RUFY3, MBP, LINGO1, METRN, CNTF, SEMA4F, ROBO2, POU3F2, SEMA4D, NGFR, WNT7A, NEFL	0.000129407	0.238956
positive regulation of nitrogen compound metabolic process	87	PPARA, PDGFB, GRIP1, ARNT2, TGFB3, PAX6, NFKB1, RORB, ZEB1, PAX3, FOXO3, ZIC3, IL31RA, CITED2, EPC1, GATA2, APP, PAX9, GATA6, GUCY1A3, RARB, FOSL1, SERTAD1, EGFR, SOX10, SOX11, RXRG, LEF1, PRKCG, NPAS4, CD40, MED13, ARID1B, PPARGC1B, DDIT3, INHBA, ZMIZ1, FOXC2, PIAS1, TGFB1I1, NSD1, SMARCA2, ABLIM2, ADORA2A, ABLIM3, SOX2, GLIS1, CYTL1, SOX4, PRKDC, NFYA, SOX9, SOX8, TCF7L2, POT1, LIF, SLC11A1, IG…	0.000150851	0.278503
regulation of anatomical structure morphogenesis	38	TGFB3, ITGB2, CDH2, LRRC4C, MBP, GATA2, LINGO1, METRN, SERPINE1, ROBO2, POU3F2, CDC42EP4, FGD5, NEFL, CDC42EP3, FGD4, COL4A3, PTPRF, PLXNB1, MAP1B, RTN4R, SMAD4, SMAD3, HGF, GAS7, RUFY3, VASH1, CNTF, SEMA4F, BTG1, F3, ITGA7, TGFBR3, SEMA4D, TGFB1I1, NGFR, ARAP3, WNT7A	0.00015404	0.284382
cell-cell signaling	82	NAMPT, CYB5R4, GABRB3, GRIK2, PGF, AGTPBP1, LTBP4, GRIK4, FGF10, GJA1, LPAR3, FGF13, ENPEP, GABBR2, VGF, GJA5, MBP, DMPK, PGR, HTR1B, APP, SPRY1, SNPH, GRID2, SHC3, WNT6, FGF1, PRKCA, PTPRF, STC2, PI4KA, CTNNA2, INHBA, NAALAD2, GRB10, COLQ, ADM, CAMK4, SEMA4F, SH3KBP1, STC1, NCAN, UNC13B, DHH, PPFIA3, WNT16, ADORA2A, SOX2, MME, ITGB2, CACNB4, CCL4, FKBP1B, EPHB1, CALCA, PCSK1, APBA2, AGRN, MLLT4,…	0.00016383	0.30243
regulation of localization	83	JPH4, PPARA, CADM1, PDGFB, TNNC1, TACR1, MMP9, FST, MYBPC3, PAX6, TGFB3, FGF10, GJA1, LPAR3, NFKB1, DMPK, CITED2, GATA2, HTR1B, CXCR4, UNC5C, PRKCA, EGFR, PTPRK, F10, PFKL, PRKCI, CD40, NEXN, NLRP3, PKIA, IRS1, VASH1, SLC26A4, INHBA, GRB10, CD36, F3, SCIN, PRKCZ, CAV1, CEP120, ADORA2A, ERBB3, ABI3, CDH1, CACNB4, CDH2, KCNA5, FKBP1B, TCF7L2, TRIB1, LIF, CALCA, IGF1R, PCSK1, SLC11A1, SORBS1, P2RY1,…	0.000172669	0.318722
gland development	27	CAV1, BCAT2, ERBB3, SOX2, PAX6, TGFB3, HK2, FGF10, CDH1, NR3C1, CITED2, PGR, GATA2, PCSK1, IGF1R, POU3F2, BMP4, EGFR, IKZF1, MET, LEF1, IRS1, DDR1, LAMA5, HOXB9, PBX1, BMP7	0.00017419	0.321525
ureteric bud development	12	BMP4, SPRY1, RET, PGF, LAMA5, SALL1, SMAD4, FOXC2, ROBO2, PBX1, RARB, GZF1	0.000175963	0.324792
negative regulation of signal transduction	38	PRKCZ, CAV1, ERBB3, SOX2, TGFB3, FSTL3, TRIB1, SOSTDC1, CYP26B1, INPP5D, KLK14, MDFI, PRKCA, NF2, STMN3, PTPRF, SMAD6, SOCS6, CILP, CIDEA, RGS18, IRS1, RGS14, DDIT4, DKK2, GRB10, CCND1, SOST, RGS2, RGS5, RGS6, LRP6, RGS7, TGFB1I1, NGFR, ARAP3, IGFBP3, GRB14	0.000186103	0.34348
negative regulation of cell communication	41	PRKCZ, CAV1, GRIK2, ERBB3, SOX2, TGFB3, FSTL3, TRIB1, HTR1B, SOSTDC1, CYP26B1, INPP5D, KLK14, MDFI, PRKCA, PTPRF, NF2, STMN3, SMAD6, SOCS6, CILP, CIDEA, RGS18, IRS1, RGS14, DDIT4, DKK2, GRB10, CCND1, SOST, RGS2, RGS5, RGS6, LRP6, RGS7, TGFB1I1, NGFR, ARAP3, IGFBP3, GRB14, HTR2A	0.000235249	0.433998
positive regulation of gene expression	79	PPARA, GRIP1, ARNT2, PAX6, TGFB3, NFKB1, RORB, ZEB1, PAX3, FOXO3, ZIC3, IL31RA, CITED2, EPC1, GATA2, APP, PAX9, GATA6, RARB, FOSL1, SERTAD1, SOX10, SOX11, RXRG, LEF1, MED13, ARID1B, NPAS4, PPARGC1B, DDIT3, INHBA, ZMIZ1, FOXC2, PIAS1, TGFB1I1, NSD1, SMARCA2, ABLIM2, ABLIM3, SOX2, GLIS1, CYTL1, SOX4, PRKDC, NFYA, SOX9, TCF7L2, SOX8, LIF, SLC11A1, ZSCAN21, HAND2, POU3F3, POU3F2, AGRN, NFATC2, NFATC3…	0.000254711	0.469823
metal ion transport	66	KCNH1, KCNJ16, JPH4, SLC5A5, SLC9A7, SLC13A5, CACHD1, SCN3A, SLC20A2, KCNK13, KCNK12, SLC23A2, KCNK5, SLC22A4, SLC22A5, KCNG1, SLC4A5, TRPM3, SLC12A7, SLC12A8, KCND3, MFI2, CACNG4, TCN2, TRPM2, PRKCB, BSPRY, KCNH2, STEAP2, STEAP1, SLC40A1, TF, CAV1, SCN1A, SLC38A2, SFXN1, CACNB4, KCNA5, KCNJ2, FKBP1B, KCNS3, SLC11A1, VDR, KCNS1, CCS, SCNN1A, NFATC1, CACNA2D1, TRPC6, SLC12A2, KCNB2, KCNB1, ATP1A3,…	0.000272185	0.501977
cell migration	44	CTHRC1, SHROOM2, IL16, PDGFB, PLXNA2, ASTN1, PAX6, PRKDC, ITGB2, PAX3, ENPEP, CX3CL1, CDH2, CALCA, ARX, CXCR4, PEX2, DNER, GBX2, POU3F3, SEMA3C, POU3F2, MSN, PPAP2B, SCG2, PRKCA, PLAT, PTPRK, RET, VAV3, PLXNB1, MET, DCDC2, ITGA4, MMP14, CTNNA2, ITGA6, BTG1, LAMA5, LRP6, OPHN1, TGFBR3, RELN, PLAU	0.000304522	0.561457
regulation of cellular component organization	65	XPO1, TACR1, TGFB3, FGF10, LRRC4C, MBP, GATA2, METRN, ROBO2, PRKCA, PTPRF, STMN3, PLXNB1, PRKCI, NUSAP1, NEXN, MMP14, CTNNA2, SEMA4F, SCIN, NGFR, TGFB1I1, SEMA4D, NCAN, ADD2, PRKCZ, CAV1, SHROOM2, ITGB2, CDH2, POT1, LINGO1, SLC11A1, SORBS1, MACF1, POU3F2, AGRN, FGD5, CDC42EP4, NEFL, CDC42EP3, FGD4, COL4A4, NF2, SMAD6, MAP1B, RTN4R, SMAD4, SMAD3, CENPF, RICTOR, GAS7, RUFY3, PLA2G4A, TRIM54, CNTF, …	0.000305606	0.563449
regulation of cell projection organization	20	PTPRF, PLXNB1, MAP1B, TGFB3, RTN4R, CDH2, LRRC4C, RUFY3, MBP, LINGO1, METRN, CNTF, SEMA4F, ROBO2, POU3F2, SEMA4D, NGFR, CDC42EP4, WNT7A, NEFL	0.000327433	0.603577
tube development	37	FGF7, PGF, DICER1, TGFB3, FGF10, PAX3, GJA5, ZIC3, LGR4, ZIC2, RGMA, SPRY1, CXCR4, GATA6, HAND2, GBX2, ROBO2, RARB, FGF1, BMP4, RET, SMAD4, NR4A3, CELSR1, MMP14, FOXP2, FZD6, GZF1, MAN2A1, NOTCH1, LAMA5, SALL1, FOXC2, PBX1, BMP7, NFIB, BMPR1A	0.000356076	0.656213
positive regulation of cell development	17	XRCC5, PTPRF, PLXNB1, MAP1B, SOX2, TGFB3, SMAD4, PAX6, SMAD3, NOTCH1, METRN, CNTF, ROBO2, SEMA4D, NGFR, TGFB1I1, NEFL	0.000357215	0.658305
amino acid transport	20	SLC38A5, SLC38A2, CPT2, SLC16A10, SLC6A20, SLC7A8, SLC6A15, CACNB4, SLC7A11, SLC7A7, SLC11A1, SLC1A5, SLC7A3, SLC6A8, SLC6A6, SLC22A4, SLC22A5, SLC43A1, APBA1, SLC43A2	0.00038041	0.700908
development of primary sexual characteristics	25	ERMP1, DHH, FGF7, LEPR, FST, SOX2, FOXO3, SOX9, VGF, LGR4, CDH6, PGR, OSR1, ANGPT1, DHCR24, BMP4, DMRT2, MMP14, ACVR2A, INHBA, SDC1, CCND1, PLA2G4A, CCND2, BMPR1B	0.000408116	0.751775
cell junction organization	15	PTPRK, SHROOM2, MPZ, NF2, PRKCI, TGFB3, SMAD3, GJA1, STRN, ACTN2, GJA5, TJP1, SORBS1, ITGA6, LAMA5	0.000439946	0.810183
embryonic morphogenesis	47	TSHZ1, DICER1, SOX2, TGFB3, FGF10, PRRX2, ZBTB16, PAX3, ZEB1, ZIC1, TCF7L2, GJA5, ZIC2, MSX2, RGMA, MACF1, HOXC4, CYP26B1, DYNC2H1, GBX2, RARB, PPAP2B, BMP4, RET, NF2, SMAD4, SMAD3, LEF1, MBNL1, NR4A3, CELSR1, FZD6, ACVR2A, NOTCH1, EYA2, LAMA5, ITGA8, CDON, LRP6, FOXC2, PBX1, TGFB1I1, BMP7, NSD1, WNT7A, KLF4, BMPR1A	0.000463438	0.853269
mesenchymal cell development	14	RET, LEF1, HGF, PAX3, SOX9, NOTCH1, LAMA5, HAND2, GBX2, TGFBR3, FOXC2, SEMA3C, BMP7, NFATC1	0.000474944	0.874367
mesenchymal cell differentiation	14	RET, LEF1, HGF, PAX3, SOX9, NOTCH1, LAMA5, HAND2, GBX2, TGFBR3, FOXC2, SEMA3C, BMP7, NFATC1	0.000474944	0.874367
protein amino acid phosphorylation	87	CDK18, NUAK2, TGFB3, LPAR3, DMPK, INSRR, MAP3K5, APP, CXCR4, WNK4, STK39, CDK14, PIK3CG, PRKCA, EGFR, RET, CAMK1G, TNIK, C5AR1, PRKCI, WNK1, PRKCG, WNK2, PRKCE, DAPK1, PRKCB, PRKD1, DDR1, ACVR2A, CCND1, MAST1, HIPK1, CAMK4, SCYL2, HIPK3, RELN, MST1R, CSNK1G3, ERC1, PRKD3, CAMK1D, NRBP2, FGFR2, FGFR1, PRKCZ, ERBB3, ABI3, ADRBK2, PRKDC, ULK4, EPHB1, TRIB2, TRIB1, CAMKV, IGF1R, MAP3K3, TTBK2, ADRA2A…	0.000482273	0.887802
wound healing	33	PPARA, FGF7, PDGFB, ADORA2A, ERBB3, TGFB3, FGF10, SYT7, IGSF10, SLC11A1, DYSF, PROCR, P2RY1, SERPINE1, TFPI2, ENTPD2, PLAT, INA, F10, GATM, SMAD3, SERPING1, CD40, NOTCH3, P2RY12, PLSCR1, NOTCH1, SDC1, CD36, THBD, F3, DSP, SYT17, PLAU	0.000485435	0.893598
growth	32	FGFR2, FGFR1, PDGFB, TGFB3, FGF10, FOXO3, IGSF10, APP, LAMB2, SERPINE1, APBA2, ETNK2, APBA1, BMP4, INA, SOX10, ACTA1, GATM, TBCE, FOXP2, NOTCH3, INHBA, NOTCH1, CNTF, NUPR1, ZMIZ1, TGFBR3, FOXC2, BMPR1B, BMP7, PLAU, BMP8A	0.000486194	0.89499
transmembrane receptor protein tyrosine kinase signaling pathway	37	FGFR2, MTSS1, FGFR1, FGF7, PDGFB, ADORA2A, GRIK2, ERBB3, FGF10, SHOC2, PXN, EPHB1, INSRR, IL31RA, PHIP, IGF1R, SORBS1, ANGPT1, AGRN, SHC3, FGF1, PIK3R3, EGFR, PLAT, CNKSR1, RET, MET, PTPRT, STXBP4, HGF, IRS1, DDR1, GRB10, MAPK8IP2, FOXC2, MST1R, LCP2	0.000505376	0.930144
anatomical structure formation involved in morphogenesis	52	KCNH1, PGF, AGTPBP1, LEPR, DICER1, CSPG4, FGF10, ENPEP, PAX3, CITED2, ZIC2, ARHGAP22, CXCR4, CCBE1, ANGPT1, FGF1, TBPL1, RET, ACTA1, LEF1, MMP14, TNNT2, EYA2, FOXC2, SOX2, PRKDC, CDH1, NEO1, RGMA, MACF1, HAND2, GBX2, SCG2, BMP4, KLF5, NF2, COL15A1, SMAD3, CELSR1, NR4A3, FZD6, NOTCH1, TJP1, LAMA5, CDON, MYH11, TGFBR3, BMP7, WNT7A, KLF4, PLAU, BMPR1A	0.000526649	0.969117
response to steroid hormone stimulus	33	DHH, CAV1, PDGFB, LEPR, ARNT2, TGFB3, AQP1, PCSK1, HTR1B, LCAT, ANGPT1, FOSL1, NEFL, BMP4, PRKCA, ACTA1, CYP11A1, BCKDHB, MAP1B, IL1RN, MMP14, PPARGC1B, SDC1, CCND1, PLA2G4A, ADM, CCND2, ALDH2, FABP4, WFDC1, HSD11B2, IGFBP2, BMP7	0.000533092	0.980918
regulation of nervous system development	33	XRCC5, TF, SOX2, PAX6, CDH2, LRRC4C, TIMP2, MBP, LINGO1, METRN, ROBO2, POU3F2, AGRN, NEFL, PRKCA, COL4A4, BMP4, PTPRF, PLXNB1, MAP1B, RTN4R, RUFY3, NOTCH3, NOTCH1, CNTF, SEMA4F, CCND2, PBX1, SEMA4D, NGFR, BMP7, WNT7A, BMPR1A	0.000533092	0.980918
mesenchyme development	14	RET, LEF1, HGF, PAX3, SOX9, NOTCH1, LAMA5, HAND2, GBX2, TGFBR3, FOXC2, SEMA3C, BMP7, NFATC1	0.000581458	1.06946
positive regulation of bone mineralization	8	BMP4, ACVR2A, PLA2G4A, TGFB3, SMAD3, BMP7, BMPR1B, BMPR1A	0.00064367	1.18324
homophilic cell adhesion	25	CADM3, MPZL2, CADM1, CLSTN3, PCDH20, PCDHGC5, CDH1, CDH2, PCDHAC2, CDH6, CDH22, CDH20, FAT3, FAT4, ROBO2, RET, PTPRF, PCDH10, PTPRT, CELSR1, PCDH19, CDH15, FREM2, CDH19, CDH10	0.000651949	1.19838
endocytosis	36	CAV1, PDLIM7, ADORA2A, AP1G1, GULP1, SORL1, MEGF10, SLC11A1, GATA2, APP, DNER, ZFYVE9, AP3B2, ELMOD1, SH3GL3, RAMP3, LRRN3, COLEC12, ELMO1, CORO1C, CD36, GRIA2, ARRB2, TFRC, NEDD4, GRIA1, LRP6, SH3KBP1, OPHN1, CLEC7A, MERTK, LRP2, STEAP2, SCARA5, DNM1, VLDLR	0.000725251	1.33226
membrane invagination	36	CAV1, PDLIM7, ADORA2A, AP1G1, GULP1, SORL1, MEGF10, SLC11A1, GATA2, APP, DNER, ZFYVE9, AP3B2, ELMOD1, SH3GL3, RAMP3, LRRN3, COLEC12, ELMO1, CORO1C, CD36, GRIA2, ARRB2, TFRC, NEDD4, GRIA1, LRP6, SH3KBP1, OPHN1, CLEC7A, MERTK, LRP2, STEAP2, SCARA5, DNM1, VLDLR	0.000725251	1.33226
positive regulation of macromolecule metabolic process	106	PDGFB, ARNT2, TLR1, TGFB3, TLR3, RORB, FOXO3, TLR6, ZIC3, IL31RA, CITED2, GATA2, EPC1, APP, GATA6, ITCH, RARB, EBI3, ANAPC1, RXRG, MED13, CD40, ARID1B, IRS1, PPARGC1B, DDIT3, PIAS1, TGFB1I1, SMARCA2, CAV1, GCLC, SOX2, CYTL1, SOX4, SOX9, SOX8, LIF, SLC11A1, FBXO5, AGRN, BMP4, KLF5, SMAD9, IKZF1, SMAD5, SMAD4, SMAD3, CDC20, NR4A3, KLF15, HDAC4, NOTCH1, HDAC1, NEDD4, GLMN, HOXB9, BMP7, KLF4, PPARA, …	0.000769859	1.41366
urogenital system development	22	BMP4, RET, PGF, SOX11, SMAD4, LEF1, ZBTB16, WWTR1, GZF1, SDC1, SPRY1, OSR1, LAMA5, REN, ITGA8, SALL1, POU3F3, FOXC2, ROBO2, PBX1, RARB, BMP7	0.000796483	1.4622
ovulation cycle	16	EGFR, BMP4, ERMP1, FGF7, LEPR, TGFB3, TIMP4, FOXO3, VGF, MMP14, PGR, INHBA, PLA2G4A, CCND2, ANGPT1, BMPR1B	0.000801604	1.47154
regulation of neuron differentiation	25	SOX2, PAX6, LRRC4C, CDH2, TIMP2, MBP, LINGO1, METRN, POU3F2, ROBO2, NEFL, PTPRF, PLXNB1, MAP1B, RTN4R, RUFY3, NOTCH3, NOTCH1, CNTF, CCND2, SEMA4F, PBX1, NGFR, SEMA4D, WNT7A	0.000815681	1.4972
localization of cell	46	CTHRC1, SHROOM2, IL16, PDGFB, PLXNA2, ASTN1, PAX6, DNAH3, PRKDC, ITGB2, PAX3, ENPEP, CX3CL1, CDH2, CALCA, ARX, CXCR4, PEX2, DNER, GBX2, POU3F3, SEMA3C, TEKT2, POU3F2, MSN, PPAP2B, SCG2, PRKCA, PLAT, PTPRK, RET, VAV3, PLXNB1, MET, DCDC2, ITGA4, MMP14, CTNNA2, ITGA6, BTG1, LAMA5, LRP6, OPHN1, TGFBR3, RELN, PLAU	0.000852231	1.56379
cell motility	46	CTHRC1, SHROOM2, IL16, PDGFB, PLXNA2, ASTN1, PAX6, DNAH3, PRKDC, ITGB2, PAX3, ENPEP, CX3CL1, CDH2, CALCA, ARX, CXCR4, PEX2, DNER, GBX2, POU3F3, SEMA3C, TEKT2, POU3F2, MSN, PPAP2B, SCG2, PRKCA, PLAT, PTPRK, RET, VAV3, PLXNB1, MET, DCDC2, ITGA4, MMP14, CTNNA2, ITGA6, BTG1, LAMA5, LRP6, OPHN1, TGFBR3, RELN, PLAU	0.000852231	1.56379
positive regulation of ossification	9	CALCA, BMP4, ACVR2A, PLA2G4A, TGFB3, SMAD3, BMP7, BMPR1B, BMPR1A	0.000875813	1.60673
positive regulation of cell proliferation	58	NAMPT, S100A6, FGF7, PDGFB, PGF, TACR1, ARNT2, PAX6, FGF10, PRRX2, PAX3, IL31RA, S1PR3, FGF1, FOSL1, SERTAD1, EBI3, PRKCA, EGFR, CD40, IRS1, PDCD1LG2, CCND1, HIPK1, ADM, CCND2, ZMIZ1, F3, MST1R, NGFR, FGFR2, PRKCZ, FGFR1, TBC1D8, SOX2, SOX4, LIF, IGF1R, ADRA2A, POU3F2, LAMB1, SCG2, BMP4, KLF5, CLEC11A, FOXP2, HDAC4, PLA2G4A, NOTCH1, CNTF, CDKN1B, HDAC1, FABP4, PBX1, ADRA1D, SASH3, BMPR1A, HTR2A	0.000915927	1.67973
positive regulation of biomineral formation	8	BMP4, ACVR2A, PLA2G4A, TGFB3, SMAD3, BMP7, BMPR1B, BMPR1A	0.000939927	1.72338
regulation of neurogenesis	29	XRCC5, SOX2, PAX6, LRRC4C, CDH2, TIMP2, MBP, LINGO1, METRN, POU3F2, ROBO2, NEFL, BMP4, PTPRF, PLXNB1, MAP1B, RTN4R, RUFY3, NOTCH3, NOTCH1, CNTF, SEMA4F, CCND2, PBX1, SEMA4D, NGFR, BMP7, WNT7A, BMPR1A	0.000953723	1.74847
biological regulation	733	XRCC5, SLC9A7, PGF, PPP2R5A, LTBP4, PPP2R5C, FSTL3, STRN, MED23, RORB, RADIL, CITED2, LPHN2, PGR, ACTG2, EPC1, APP, HTR1B, MAP3K5, EPC2, DIRAS2, SERPINE1, CCR10, YEATS2, GNG2, TBPL1, GNG7, PIK3CG, SH3GL3, PTPRK, TNIK, BCL2L14, PTPRF, MAGI1, RCOR2, ZHX2, RXRG, DCDC2, PTPRT, COLEC12, SERPING1, MED13, BCL2L13, PDCD1LG2, CTNNA2, GRB10, ADAMTS8, PTRF, SPAG5, BACE2, F3, ZZZ3, HSD11B2, WFDC1, MST1R, UNC…	0.000959029	1.75812
tube morphogenesis	24	BMP4, RET, PGF, DICER1, SMAD4, FGF10, CELSR1, NR4A3, PAX3, MMP14, LGR4, ZIC3, ZIC2, FZD6, GZF1, RGMA, NOTCH1, CXCR4, HAND2, LAMA5, GBX2, FOXC2, PBX1, BMP7	0.000985739	1.80666
gonad development	22	BMP4, ERMP1, DHH, FGF7, LEPR, FST, DMRT2, FOXO3, VGF, MMP14, SOX9, CDH6, PGR, INHBA, ACVR2A, SDC1, CCND1, PLA2G4A, OSR1, CCND2, ANGPT1, BMPR1B	0.00101532	1.86039
mesoderm formation	11	BMP4, EYA2, MACF1, NF2, FOXC2, SMAD3, LEF1, NR4A3, BMP7, KLF4, BMPR1A	0.00102696	1.88153
regulation of skeletal muscle fiber development	9	COL4A4, BMP4, HDAC4, NOTCH1, HDAC1, BTG1, AGRN, IGFBP3, BOC	0.00118664	2.17106
gastrulation	16	BMP4, NF2, SMAD4, SMAD3, LEF1, NR4A3, ACVR2A, EYA2, MACF1, LRP6, FOXC2, BMP7, PPAP2B, NSD1, KLF4, BMPR1A	0.00129275	2.36302
positive regulation of cellular metabolic process	107	PDGFB, ARNT2, TLR1, TGFB3, TLR3, RORB, FOXO3, TLR6, ZIC3, IL31RA, CITED2, GATA2, EPC1, APP, GATA6, RARB, EBI3, ANAPC1, EGFR, RXRG, MED13, CD40, ARID1B, IRS1, PPARGC1B, DDIT3, PIAS1, TGFB1I1, SMARCA2, CAV1, GCLC, ADORA2A, SOX2, CYTL1, SOX4, SOX9, SOX8, LIF, SLC11A1, FBXO5, AGRN, BMP4, KLF5, SMAD9, IKZF1, SMAD5, SMAD4, SMAD3, CDC20, NR4A3, KLF15, HDAC4, NOTCH1, PLA2G4A, HDAC1, GLMN, HOXB9, BMP7, KL…	0.00132307	2.4178
response to peptide hormone stimulus	27	PPARA, ERBB3, PRKDC, TIMP4, VGF, PHIP, PCSK1, IGF1R, SORBS1, PIK3R3, NEFL, PRKCA, GATM, MAP1B, PRKCI, NR4A3, STXBP4, IRS1, GRB10, HMGCS2, ADM, CCND2, FABP3, HSD11B2, FOXC2, BMP7, VLDLR	0.00140402	2.56392
positive regulation of metabolic process	111	PDGFB, ARNT2, TLR1, TGFB3, TLR3, RORB, FOXO3, TLR6, ZIC3, IL31RA, CITED2, GATA2, EPC1, APP, GATA6, ITCH, RARB, EBI3, ANAPC1, EGFR, RXRG, MED13, CD40, ARID1B, IRS1, PPARGC1B, DDIT3, PIAS1, TGFB1I1, SMARCA2, CAV1, GCLC, ADORA2A, SOX2, CYTL1, SOX4, SOX9, SOX8, LIF, SLC11A1, FBXO5, AGRN, BMP4, KLF5, VAV3, SMAD9, IKZF1, SMAD5, SMAD4, SMAD3, CDC20, NR4A3, KLF15, HDAC4, PLA2G4A, NOTCH1, HDAC1, NEDD4, GL…	0.00142744	2.60615
response to corticosteroid stimulus	18	PRKCA, BMP4, CAV1, BCKDHB, IL1RN, PPARGC1B, PCSK1, SDC1, CCND1, PLA2G4A, HTR1B, ADM, LCAT, FABP4, HSD11B2, IGFBP2, FOSL1, NEFL	0.00143022	2.61117
response to extracellular stimulus	35	PPARA, LDHA, CAV1, NUAK2, LEPR, SOX2, ASNS, AQP3, VDR, PCSK1, ANGPT1, FOSL1, MEST, BMP4, STC2, ACTA1, GATM, CYP11A1, CFB, BCKDHB, MAP1B, DDIT3, PLA2G4A, CCND1, TFRC, ITGA6, HMGCS2, ADM, HSD11B2, STC1, LRP2, IGFBP2, BMP7, KLF4, VLDLR	0.00143058	2.61182
transmission of nerve impulse	50	GABRB3, AGTPBP1, GRIK2, GRIK4, LPAR3, GABBR2, DMPK, MBP, APP, HTR1B, SNPH, GRID2, OLIG2, SHC3, PRKCA, PTPRF, PI4KA, CACNG4, CTNNA2, NAALAD2, CAMK4, COLQ, NCAN, UNC13B, CLCN1, PPFIA3, DHH, SCN1A, ADORA2A, CLDN11, CACNB4, FKBP1B, APBA2, POU3F2, AGRN, APBA1, GAL3ST1, DTNA, PLAT, COL4A4, MPZ, NLGN3, GRIA4, PDE7B, SLC17A6, GRIA2, GRIA1, KCNN3, WNT7A, HTR2A	0.00143185	2.6141
regulation of ossification	17	BMP4, PDLIM7, PTGER4, SOX2, SMAD5, TGFB3, SMAD3, SOX9, CALCA, ACVR2A, WNT7B, PLA2G4A, SOST, PBX1, BMPR1B, BMP7, BMPR1A	0.0014775	2.69637
response to glucocorticoid stimulus	17	PRKCA, BMP4, CAV1, BCKDHB, IL1RN, PPARGC1B, PCSK1, SDC1, CCND1, PLA2G4A, ADM, LCAT, HSD11B2, FABP4, IGFBP2, FOSL1, NEFL	0.0014775	2.69637
brain development	43	SHROOM2, CEP120, AGTPBP1, PLXNA2, SOX2, PAX6, PRKDC, BCAN, CDH1, ZIC1, ZIC2, ARX, IGF1R, PCSK1, GATA2, APP, CXCR4, GBX2, DYNC2H1, POU3F3, ROBO2, POU3F2, UNC5C, BMP4, SMAD9, IKZF1, CYP11A1, MET, LEF1, SLIT1, FOXP2, CTNNA2, NOTCH3, SALL3, NOTCH1, ITGA8, MYO16, RELN, LRP2, FABP7, PCSK1N, WNT7A, NFIB	0.0014847	2.70934
female gonad development	15	BMP4, ERMP1, FGF7, LEPR, FST, FOXO3, VGF, MMP14, CDH6, PGR, INHBA, PLA2G4A, CCND2, ANGPT1, BMPR1B	0.00150301	2.74232
regulation of epithelial cell proliferation	16	EGFR, FGF7, TACR1, PAX6, SMAD3, FGF10, FOXP2, PGR, NOTCH1, CDKN1B, CCND2, WFDC1, TGFBR3, FGF1, LAMB1, BMPR1A	0.00150432	2.74468
cell fate commitment	25	SOX2, PAX6, FGF10, PRKDC, PAX3, SOX9, SOX8, TCF7L2, GATA2, SPRY1, CYP26B1, OLIG1, OLIG2, FGF1, BMP4, SMAD5, SMAD4, NOTCH3, NOTCH1, EYA2, CDON, SALL1, FOXC2, TGFB1I1, KLF4	0.00153805	2.8054
cellular component organization	267	XRCC5, S100A6, CADM1, PDLIM7, LPAR3, STRN, MED23, SYT7, DNASE1L3, MEGF10, HOOK1, EPC1, EPC2, APP, BRPF3, LCAT, DYNC2H1, CDCA2, STAG2, TBPL1, STAG1, INA, ANAPC1, SH3GL3, PTPRK, MAGI1, POLG, OLFML2A, COLEC12, OPTN, CD40, MED13, CTNNA2, RND1, CD36, PTRF, SPAG5, UNC13B, ADD2, ERBB3, AHCTF1, CACNB4, EPHB1, PXN, ALCAM, ARX, SLC11A1, LAMB2, MACF1, FBXO5, PBRM1, AGRN, LAMB1, OLFM1, KLF5, SMAD4, SMAD3, CI…	0.00158944	2.89784
mesoderm morphogenesis	11	BMP4, EYA2, MACF1, NF2, FOXC2, SMAD3, LEF1, NR4A3, BMP7, KLF4, BMPR1A	0.00161626	2.94604
response to inorganic substance	33	CAV1, GCLC, TNNC1, PRDX5, HVCN1, AQP3, PXN, PCSK1, LCAT, SERPINE1, NDRG1, FOSL1, EGFR, PRKCA, PTPRK, S100A16, GATM, CYP11A1, EEF1A2, MAP1B, LEF1, ITPR3, DDIT3, SOD3, TNNT2, PLA2G4A, CCND1, SDC1, TFRC, GRIA2, NEDD4, PLCG2, IGFBP2	0.00164833	3.00366
cation transport	72	KCNH1, KCNJ16, JPH4, SLC5A5, SLC9A7, SLC22A18, CPT2, SLC13A5, CACHD1, SCN3A, SLC20A2, ATP10D, KCNK13, AQP1, HVCN1, KCNK12, SLC23A2, KCNK5, SLC22A4, SLC22A5, KCNG1, SLC4A5, TRPM3, SLC12A7, SLC12A8, KCND3, MFI2, CACNG4, TCN2, TRPM2, PRKCB, BSPRY, STEAP2, KCNH2, STEAP1, SLC40A1, TF, SCN1A, CAV1, SLC38A2, SFXN1, CACNB4, KCNA5, KCNJ2, FKBP1B, ATP6V0B, KCNS3, SLC11A1, VDR, KCNS1, CCS, SCNN1A, NFATC1, C…	0.00164907	3.00498
regulation of muscle development	13	BMP4, COL4A4, LEF1, CENPF, SMAD3, HDAC4, NOTCH1, HDAC1, BTG1, NGFR, AGRN, BOC, IGFBP3	0.00165642	3.01818
gliogenesis	15	EGFR, SOX10, NF2, ADORA2A, ERBB3, SOX11, MMP14, NOTCH1, METRN, CNTF, CDKN2C, DNER, RELN, POU3F2, OLIG2	0.00175887	3.202
positive regulation of cellular component organization	30	CAV1, TACR1, TGFB3, FGF10, POT1, GATA2, SLC11A1, METRN, SORBS1, ROBO2, CDC42EP4, NEFL, PRKCA, NF2, PTPRF, PLXNB1, MAP1B, SMAD4, PRKCI, SMAD3, NUSAP1, RICTOR, PLA2G4A, CDKN1B, CNTF, SEMA4D, CLEC7A, NGFR, TGFB1I1, WNT7A	0.00177951	3.23899
heart development	34	TNNC1, ERBB3, MYBPC3, PRKDC, SOX4, GJA1, PAX3, SOX9, GJA5, ZIC3, CITED2, MSX2, OSR1, GATA6, HAND2, HEXIM1, SEMA3C, PBRM1, RARB, NFATC3, NFATC1, BMP4, ALPK3, ITGA4, TNNT2, NOTCH1, ADM, PKP2, ZMIZ1, MYH11, FOXC2, TGFBR3, ADAM19, BMPR1A	0.00187068	3.40223
microspike assembly	7	MTSS1, ITGA6, ITGB4, ACTN2, MTSS1L, FGD5, FGD4	0.00198124	3.59985
reproductive structure development	23	BMP4, ERMP1, DHH, FGF7, LEPR, FST, DMRT2, FOXO3, VGF, MMP14, SOX9, CDH6, PGR, INHBA, ACVR2A, SDC1, CCND1, PLA2G4A, OSR1, CCND2, ANGPT1, BMPR1B, WNT7A	0.00204447	3.71269
vasculature development	38	CAV1, PGF, LEPR, DICER1, CSPG4, FGF10, PRRX2, ENPEP, CDH2, TCF7L2, GJA5, CITED2, CALCA, ZFP36L1, ARHGAP22, CXCR4, HAND2, CCBE1, GBX2, SEMA3C, ANGPT1, FGF1, PPAP2B, SCG2, BMP4, KLF5, PLAT, COL15A1, ITGA4, MMP14, NOTCH1, LAMA5, ZMIZ1, ITGA7, FOXC2, TGFBR3, GLMN, PLAU	0.00214392	3.88992
regulation of phosphorylation	62	ADCY7, PDGFB, TGFB3, TLR3, LPAR3, TLR6, IL31RA, MAP3K5, SPRY1, APP, CDKN2C, CXCR4, RAPGEF3, ADCY10, SERTAD1, PPP1R14A, PRKCA, EGFR, C5AR1, PRKCE, IRS1, PKIA, ACVR2A, INHBA, CCND1, CCND2, HIPK3, RELN, RAD17, PRKD3, PRKCZ, CAV1, ADORA2A, ITGB2, TRIB2, TRIB1, CALCA, LIF, SLC11A1, HEXIM1, ADRA2A, FGD4, BMP4, MDFI, VAV3, NF2, SMAD6, MET, LRRN3, SMAD4, RICTOR, HGF, SH3BP5, CNTF, CDKN1B, FABP4, GLMN, BM…	0.0021511	3.90271
positive regulation of signal transduction	43	CAV1, ERBB3, LEPR, SOX2, TGFB3, TSPAN6, LPAR3, TLR3, SOX4, SHOC2, GJA1, FGF10, PRRX2, TLR6, CITED2, IL31RA, LIF, MAP3K3, MIER1, PLEKHG5, RHOC, KLK14, BMP4, F10, LGALS1, SMAD4, CD40, RICTOR, WLS, IRS1, ACVR2A, ZDHHC17, CNTF, PLK2, NEDD4, ITGA8, F3, KCP, MAPK8IP2, RELN, TGFB1I1, BMP7, BMPR1A	0.00219184	3.9752
regulation of phosphorus metabolic process	64	ADCY7, PDGFB, TGFB3, TLR3, LPAR3, TLR6, IL31RA, MAP3K5, SPRY1, APP, CDKN2C, CXCR4, RAPGEF3, ADCY10, SERTAD1, PPP1R14A, PRKCA, EGFR, C5AR1, PRKCE, IRS1, PKIA, ACVR2A, INHBA, CCND1, CCND2, HIPK3, RELN, RAD17, PRKD3, PRKCZ, CAV1, ADORA2A, ITGB2, FKBP1B, TRIB2, TRIB1, CALCA, LIF, SLC11A1, HEXIM1, ADRA2A, FGD4, BMP4, MDFI, VAV3, NF2, SMAD6, LRRN3, MET, SMAD4, SMAD3, RICTOR, HGF, SH3BP5, CNTF, CDKN1B, …	0.00220543	3.99939
regulation of phosphate metabolic process	64	ADCY7, PDGFB, TGFB3, TLR3, LPAR3, TLR6, IL31RA, MAP3K5, SPRY1, APP, CDKN2C, CXCR4, RAPGEF3, ADCY10, SERTAD1, PPP1R14A, PRKCA, EGFR, C5AR1, PRKCE, IRS1, PKIA, ACVR2A, INHBA, CCND1, CCND2, HIPK3, RELN, RAD17, PRKD3, PRKCZ, CAV1, ADORA2A, ITGB2, FKBP1B, TRIB2, TRIB1, CALCA, LIF, SLC11A1, HEXIM1, ADRA2A, FGD4, BMP4, MDFI, VAV3, NF2, SMAD6, LRRN3, MET, SMAD4, SMAD3, RICTOR, HGF, SH3BP5, CNTF, CDKN1B, …	0.00220543	3.99939
mesoderm development	16	BMP4, IKZF1, NF2, BMX, SMAD3, LEF1, NR4A3, ACVR2A, EYA2, MACF1, OSR1, FOXC2, BMP7, KLF4, BMPR1A, MEST	0.00231994	4.20285
glial cell differentiation	13	EGFR, SOX10, ERBB3, ADORA2A, SOX11, NOTCH1, METRN, CNTF, CDKN2C, DNER, RELN, POU3F2, OLIG2	0.00235104	4.25804
formation of primary germ layer	11	BMP4, EYA2, MACF1, NF2, FOXC2, SMAD3, LEF1, NR4A3, BMP7, KLF4, BMPR1A	0.00245338	4.43945
blood vessel development	37	CAV1, PGF, LEPR, DICER1, CSPG4, FGF10, PRRX2, ENPEP, CDH2, TCF7L2, GJA5, CITED2, ZFP36L1, ARHGAP22, CXCR4, HAND2, CCBE1, GBX2, SEMA3C, ANGPT1, FGF1, PPAP2B, SCG2, BMP4, KLF5, PLAT, COL15A1, ITGA4, MMP14, NOTCH1, LAMA5, ZMIZ1, ITGA7, FOXC2, TGFBR3, GLMN, PLAU	0.00257995	4.66334
muscle organ development	33	CAV1, TNNC1, ERBB3, TNC, MYBPC3, PAX3, CACNB4, TAGLN2, TAGLN3, LIF, APP, GATA6, DNER, COL6A3, AGRN, RARB, ACTA1, MET, RXRG, CENPF, MBNL1, FOXP2, TNNT2, LAMA2, CNTF, SGCG, TAGLN, LAMA5, ITGA7, MYH11, FOXC2, TGFBR3, SGCA	0.00263607	4.76245
blood vessel morphogenesis	33	CAV1, PGF, LEPR, DICER1, CSPG4, FGF10, PRRX2, ENPEP, CDH2, CITED2, ZFP36L1, ARHGAP22, CXCR4, HAND2, CCBE1, GBX2, SEMA3C, ANGPT1, FGF1, SCG2, BMP4, KLF5, PLAT, COL15A1, ITGA4, MMP14, NOTCH1, LAMA5, ZMIZ1, ITGA7, FOXC2, GLMN, PLAU	0.00263607	4.76245
response to metal ion	23	EGFR, CAV1, S100A16, GATM, CYP11A1, TNNC1, LEF1, HVCN1, ITPR3, SOD3, AQP3, TNNT2, PCSK1, SDC1, CCND1, PLA2G4A, TFRC, GRIA2, NEDD4, LCAT, PLCG2, NDRG1, IGFBP2	0.0027715	5.00123
odontogenesis	13	BMP4, NF2, ERBB3, FST, TGFB3, LEF1, SDC1, ITGA6, LAMA5, SOSTDC1, BMP7, LAMB1, BMPR1A	0.00277829	5.0132
synapse organization	14	CADM1, TNC, MAP1B, NFASC, NLGN3, CDH1, CDH2, CACNB4, WNT7B, APP, DNER, DRP2, AGRN, WNT7A	0.00279686	5.04589
cell projection assembly	17	KLF5, MTSS1, VAV3, PDGFB, ITGB4, LPAR3, ACTN2, MTSS1L, BBS10, OFD1, ITGA6, LAMA5, CAPG, DYNC2H1, OPHN1, FGD5, FGD4	0.00289064	5.21083
regulation of system process	44	TF, PRKCZ, PPFIA3, CAV1, IRX5, ADORA2A, GRIK2, TNNC1, TACR1, MYBPC3, FST, CTNND2, BCAN, CDH2, VGF, FKBP1B, DMPK, MYL9, CALCA, HTR1B, GUCY1A3, CNN1, BHLHE40, SLC22A5, S100A1, COL4A4, EGFR, PRKCA, PLAT, KCNB2, MAP1B, NLGN3, GRIA4, TNNT2, LAMA2, HDAC4, INHBA, GRIA2, ADM, TBXA2R, CELF2, KCNH2, ADRA1D, HTR2A	0.0030228	5.44283
cell proliferation	58	XRCC5, CDC14A, PDGFB, PGF, FST, E2F8, UCHL1, FGF10, ENPEP, ZEB1, CBFA2T3, LGR4, GPC4, CXCR4, TGFBI, GNG2, RAPGEF3, BHLHE41, EGFR, SOX11, KIF15, CD40, MMP14, PRKD1, ACVR2A, GLUL, FOXC2, ZMYND11, CEP120, POLA1, SPOCK1, TCF7L2, FKBP1B, MIF, ARX, CALCA, SLC11A1, GBX2, POU3F3, POU3F2, COL8A2, ACSL6, BMP4, COL4A3, ERG, CRIP1, PDS5B, NF2, MKI67, MET, CENPF, HGF, GAS6, LAMA5, TGFBR3, LRP2, FABP7, ADRA1D	0.00302803	5.45199
cytoskeleton organization	58	MTSS1, PDLIM7, PDGFB, NUAK2, LMO7, OFD1, HOOK1, INA, FMNL1, RET, STMN3, ACTA1, PRKCI, TBCE, NUSAP1, ELMO1, TNNT2, EPB41L3, MAST1, EPB41L1, RND1, SGCG, SPAG5, LIMCH1, SCIN, FHOD3, OPHN1, ADD2, PARVA, PRKCZ, SHROOM1, ABLIM2, CAV1, CEP120, ABLIM3, SORBS1, INPP5K, MACF1, ADRA2A, TEKT2, FBXO5, TEKT5, CNN1, FGD5, NEFL, FGD4, CAP2, NF2, MAP1B, RICTOR, GAS7, SMC3, SEMA6A, LAMA5, MAP2, MYH11, MAP7, ARAP3	0.00302803	5.45199
ion transport	93	KCNH1, KCNJ16, JPH4, SLC5A5, SLC9A7, SLC22A18, CPT2, SLC13A5, GABRB3, SCN3A, CACHD1, GRIK2, SLC20A2, ANO1, GRIK4, ATP10D, AQP1, HVCN1, KCNK13, KCNK12, SLC23A2, WNK4, KCNK5, GRID2, SLC22A4, SLC22A5, KCNG1, SLC4A5, TRPM3, SLC12A7, SLC12A8, KCND3, SVOP, PTGER3, MFI2, WNK1, CACNG4, CLIC2, TCN2, TRPM2, PRKCB, SLC26A4, BSPRY, CLIC3, SLC26A7, STEAP2, KCNH2, STEAP1, SLC40A1, ADD2, CLCN1, TF, SCN1A, CAV1,…	0.00313158	5.63337
female sex differentiation	15	BMP4, ERMP1, FGF7, LEPR, FST, FOXO3, VGF, MMP14, CDH6, PGR, INHBA, PLA2G4A, CCND2, ANGPT1, BMPR1B	0.00317061	5.70165
development of primary female sexual characteristics	15	BMP4, ERMP1, FGF7, LEPR, FST, FOXO3, VGF, MMP14, CDH6, PGR, INHBA, PLA2G4A, CCND2, ANGPT1, BMPR1B	0.00317061	5.70165
phagocytosis	12	CORO1C, GATA2, SLC11A1, CD36, ADORA2A, GULP1, COLEC12, CLEC7A, MERTK, MEGF10, ELMO1, ELMOD1	0.00318884	5.73352
cell-cell junction organization	10	SHROOM2, TJP1, MPZ, NF2, TGFB3, PRKCI, STRN, SMAD3, GJA1, GJA5	0.00325025	5.84082
ovulation cycle process	14	BMP4, ERMP1, FGF7, LEPR, TGFB3, FOXO3, VGF, MMP14, PGR, INHBA, PLA2G4A, CCND2, ANGPT1, BMPR1B	0.00325143	5.84288
axon guidance	20	NFASC, PAX6, SLIT1, EPHB1, ARX, ALCAM, SEMA6A, APP, SEMA4F, CXCR4, GBX2, OPHN1, ROBO2, RELN, NGFR, UNC5C, BMPR1B, BMP7, ETV4, FEZ1	0.0032904	5.91091
response to nutrient levels	31	PPARA, CAV1, NUAK2, LEPR, SOX2, ASNS, AQP3, VDR, PCSK1, ANGPT1, MEST, BMP4, GATM, CYP11A1, STC2, CFB, BCKDHB, MAP1B, DDIT3, CCND1, PLA2G4A, HMGCS2, TFRC, ADM, HSD11B2, STC1, LRP2, IGFBP2, BMP7, KLF4, VLDLR	0.00330767	5.94105
regulation of skeletal muscle tissue development	9	COL4A4, BMP4, HDAC4, NOTCH1, HDAC1, BTG1, AGRN, IGFBP3, BOC	0.00339699	6.09674
integrin-mediated signaling pathway	15	VAV3, ADAM23, ITGB4, ITGA3, ITGB2, ITGA4, ADAMTS7, ITGA9, ITGAX, ITGA6, LAMA5, ITGA8, ITGA7, ADAMTS10, ADAM22	0.00364008	6.51927
regulation of protein amino acid phosphorylation	28	PRKCZ, CAV1, PDGFB, TGFB3, ITGB2, TLR6, IL31RA, LIF, MAP3K5, RAPGEF3, FGD4, MDFI, BMP4, EGFR, PRKCA, NF2, SMAD6, SMAD4, RICTOR, PRKCE, ACVR2A, CCND1, CNTF, CCND2, HIPK3, BMP7, IGFBP3, BMPR1A	0.00365862	6.55143
response to nutrient	24	BMP4, CAV1, GATM, CYP11A1, STC2, CFB, SOX2, BCKDHB, MAP1B, DDIT3, AQP3, VDR, CCND1, PLA2G4A, HMGCS2, TFRC, ANGPT1, STC1, LRP2, BMP7, IGFBP2, KLF4, MEST, VLDLR	0.00366849	6.56854
locomotion	57	CTHRC1, IL16, PDGFB, PLXNA2, PAX6, FGF10, ENPEP, PAX3, PEX2, CXCR4, CCR10, SEMA3C, ROBO2, ITCH, MSN, FOSL1, PRKCA, PTPRK, RET, C5AR1, RALBP1, PLXNB1, DCDC2, MMP14, CTNNA2, BTG1, OPHN1, RELN, SHROOM2, ASTN1, DNAH3, PRKDC, ITGB2, CX3CL1, CDH2, CCL4, ARX, CALCA, DNER, GBX2, POU3F3, TEKT2, POU3F2, NEFL, PPAP2B, SCG2, PLAT, VAV3, MET, ITGA4, CXCL14, ITGA6, NEDD4, LAMA5, LRP6, TGFBR3, PLAU	0.00374886	6.70777
response to mechanical stimulus	13	BMP4, PRKCA, CAV1, SLC12A2, ACTA1, TACR1, MAP1B, SOX2, MMP14, FOXP2, STRBP, IGFBP2, FOSL1	0.00382165	6.8337
epithelial to mesenchymal transition	7	NOTCH1, TGFBR3, LEF1, HGF, SOX9, BMP7, NFATC1	0.00392203	7.00709
protein maturation by peptide bond cleavage	17	SEC11C, CFB, SERPING1, MMP14, C1QC, PCSK2, CFP, PCSK1, BACE2, F3, REN, DNER, CFD, VSIG4, PCSK1N, PRSS12, DHCR24	0.00417883	7.44931
regulation of bone mineralization	9	BMP4, ACVR2A, PLA2G4A, TGFB3, SMAD3, SOX9, BMP7, BMPR1B, BMPR1A	0.00427032	7.60636
regulation of locomotion	30	IL16, PDGFB, ADORA2A, MMP9, TACR1, PAX6, ABI3, FGF10, CITED2, TRIB1, IGF1R, CXCR4, UNC5C, LAMB1, SCG2, EGFR, PRKCA, PTPRK, F10, NF2, SMAD3, NEXN, IRS1, VASH1, LAMA2, LAMA5, F3, TGFBR3, ARAP3, IGFBP3	0.00431596	7.68462
regulation of synapse structure and activity	8	PRKCA, COL4A4, APP, PTPRF, AGRN, NCAN, WNT7A, CTNNA2	0.0043166	7.68571
positive regulation of multicellular organismal process	36	PRKCZ, TF, CAV1, IL27RA, ADORA2A, GRIK2, TACR1, FST, TGFB3, TLR3, CALCA, SLC11A1, POU3F2, SLC22A5, BMP4, COL4A4, EGFR, IKZF1, SMAD3, GRIA4, CD40, NLRP3, POLR3B, LAMA2, ACVR2A, PLA2G4A, GRIA2, ADM, F3, TBXA2R, CLEC7A, BMPR1B, BMP7, SASH3, HTR2A, BMPR1A	0.00435623	7.75361
regulation of striated muscle tissue development	12	COL4A4, BMP4, HDAC4, NOTCH1, HDAC1, BTG1, SMAD3, CENPF, LEF1, AGRN, IGFBP3, BOC	0.0044598	7.93084
branching morphogenesis of a tube	14	BMP4, PGF, DICER1, SMAD4, FGF10, MMP14, GZF1, NOTCH1, LAMA5, CXCR4, GBX2, FOXC2, PBX1, BMP7	0.00498613	8.82655
cellular response to stimulus	97	XRCC5, LDHA, ADCY7, IL16, PDGFB, PGF, FOXO3, MAP3K5, EPC2, STAC, PMS2, GNG2, GNG7, PTPRK, TNIK, POLG, USP1, COLEC12, IRS1, FOXN3, DDIT3, EEPD1, PYCR1, GRB10, DCLRE1B, ARRB1, RAD17, CAV1, ERBB3, ITGB2, CX3CL1, SESN1, PXN, VDR, LAMB2, TFEC, ERO1L, FGD4, RECQL4, MDFI, MAP2K4, SMAD3, CIDEA, ITGA6, NEDD4, ALDH2, CLEC7A, SCARA5, NUAK2, LEPR, DICER1, UVRAG, PRDX5, FANCL, PLEKHB1, DGCR8, XYLT1, ADCY10, T…	0.00500752	8.86277
monovalent inorganic cation transport	44	KCNJ16, KCNH1, SLC9A7, SLC5A5, SCN1A, SLC13A5, SLC38A2, SCN3A, SLC20A2, KCNA5, KCNJ2, KCNK13, HVCN1, KCNK12, ATP6V0B, KCNS3, KCNS1, SLC23A2, KCNK5, SLC22A4, SLC22A5, SCNN1A, KCNG1, SLC4A5, SLC12A7, SLC12A8, KCND3, SLC12A2, KCNB2, KCNB1, ATP1A3, SLC10A4, KCNK1, TRPM2, KCTD8, KCNJ4, SLC4A10, SLC17A6, CDKN1B, SLC6A8, KCNN3, SLC5A6, SLC13A4, KCNH2	0.00510411	9.02619
reproductive process	91	XRCC5, FGF7, CADM1, PGF, DZIP1, LEPR, TACR1, FST, TGFB3, FOXO3, DNAJB13, VGF, LGR4, CITED2, INSRR, HOOK1, PGR, APP, OSR1, CXCR4, DDX25, PSIP1, ANGPT1, ITCH, ADCY10, FOSL1, KLK14, TBPL1, DHCR24, EGFR, CYP11A1, CRTAP, DMRT2, MMP14, DDR1, ACVR2A, INHBA, SDC1, CCND1, THBD, ADM, CCND2, SPATA18, ZMIZ1, HSD11B2, MST1R, THOC1, DHH, ERMP1, CAV1, PRLHR, BCAT2, SOX2, HK2, PRKDC, TIMP4, ZBTB16, CLDN11, SOX9,…	0.00517464	9.14534
exocrine system development	7	EGFR, LAMA5, PAX6, TGFB3, SOX4, FGF10, BMP7	0.00529839	9.35403
regulation of synaptic transmission, glutamatergic	7	EGFR, HTR1B, GRIA2, ADORA2A, GRIK2, GRIA4, HTR2A	0.00529839	9.35403
skeletal system development	44	FGFR1, PDLIM7, MMP9, CYTL1, TGFB3, PRRX2, ZBTB16, ZEB1, SOX9, GJA5, IGSF10, MSX2, HOXC6, VDR, COL9A2, HOXC4, HOXC5, ACAN, PRKCA, EGFR, BMP4, SMAD5, SMAD3, WWTR1, MMP14, PRELP, HDAC4, INHBA, ACVR2A, CHRDL2, SOST, CHRDL1, KAZALD1, FOXC2, PBX1, HOXB9, STC1, BMPR1B, BMP7, WNT7A, IGFBP3, ADAMTS4, BMPR1A, BMP8A	0.00540548	9.53427
positive regulation of osteoblast differentiation	8	BMP4, ACVR2A, WNT7B, PDLIM7, SMAD5, BMP7, BMPR1B, BMPR1A	0.0055338	9.74981
positive regulation of axonogenesis	8	METRN, CNTF, PLXNB1, MAP1B, ROBO2, SEMA4D, NGFR, NEFL	0.0055338	9.74981
negative regulation of cell cycle	16	EGFR, BMP4, PTPRK, PLA2G16, FAM5B, SMAD3, CENPF, DBC1, INHBA, CDKN1B, HDAC1, HEXIM1, MYO16, PPP1R13B, NGFR, BMP7	0.00569822	10.0252
response to vitamin	14	BMP4, MAP1B, SOX2, AQP3, VDR, CCND1, PLA2G4A, TFRC, ANGPT1, LRP2, IGFBP2, BMP7, KLF4, MEST	0.00570635	10.0388
cell proliferation in forebrain	5	ARX, CEP120, POU3F3, POU3F2, FABP7	0.00584203	10.2655
regulation of epithelial to mesenchymal transition	5	SMAD4, TGFB3, SMAD3, TGFBR3, TGFB1I1	0.00584203	10.2655
regulation of cell death	96	XRCC5, NUAK2, CADM1, GRIK2, MMP9, ARNT2, TGFB3, PRDX5, NFKB1, FOXO3, IL31RA, CITED2, G2E3, MAP3K5, APP, PTGIS, CDKN2C, GRID2, RARB, MX1, TOP2A, FOSL1, DHCR24, PIK3CG, PRKCA, EGFR, BCL2L14, PTPRF, ADNP, PRKCI, ACTN2, ARHGEF12, NLRP3, PRKCE, BCL2L13, DDIT3, DAPK1, INHBA, HIPK1, BTG1, HIPK3, F3, SCIN, CSTB, FOXC2, NGFR, SEMA4D, UNC13B, CAMK1D, PRKCZ, GCLC, ADORA2A, ERBB3, SOX4, PRKDC, CDH1, ASNS, ZB…	0.0059002	10.3625
positive regulation of neurogenesis	13	XRCC5, PTPRF, PLXNB1, MAP1B, SOX2, PAX6, NOTCH1, METRN, CNTF, ROBO2, NGFR, SEMA4D, NEFL	0.00595452	10.453
phosphate metabolic process	112	PDP2, TGFB3, LPAR3, DMPK, MAP3K5, APP, WNK4, STK39, PIK3CG, EGFR, PTPRK, RET, TNIK, C5AR1, PTPRF, WNK1, PTPRT, WNK2, PTPRO, CAMK4, SCYL2, RELN, MST1R, CSNK1G3, ERC1, NRBP2, FGFR2, FGFR1, ERBB3, ADRBK2, ULK4, EPHB1, ATP6V0B, CAMKV, GPD1L, TTBK2, ADRA2A, DYRK4, DYRK3, FGD4, MDFI, PTPN6, PTPN18, MET, MAP2K4, PTPN14, BMX, OXSR1, HGF, RPS6KL1, GLYCTK, PLK2, MAP2, SPTBN1, TGFBR3, GK, MERTK, BMP7, CDK18…	0.00602639	10.5726
phosphorus metabolic process	112	PDP2, TGFB3, LPAR3, DMPK, MAP3K5, APP, WNK4, STK39, PIK3CG, EGFR, PTPRK, RET, TNIK, C5AR1, PTPRF, WNK1, PTPRT, WNK2, PTPRO, CAMK4, SCYL2, RELN, MST1R, CSNK1G3, ERC1, NRBP2, FGFR2, FGFR1, ERBB3, ADRBK2, ULK4, EPHB1, ATP6V0B, CAMKV, GPD1L, TTBK2, ADRA2A, DYRK4, DYRK3, FGD4, MDFI, PTPN6, PTPN18, MET, MAP2K4, PTPN14, BMX, OXSR1, HGF, RPS6KL1, GLYCTK, PLK2, MAP2, SPTBN1, TGFBR3, GK, MERTK, BMP7, CDK18…	0.00602639	10.5726
pattern specification process	38	MFNG, TSHZ1, FST, PAX6, PRKDC, FGF10, ZBTB16, ZEB1, ZIC1, ZIC3, CITED2, HOXC6, CXCR4, SOSTDC1, HOXC4, CYP26B1, HOXC5, GBX2, DYNC2H1, MDFI, BMP4, SMAD6, SMAD5, SMAD4, LEF1, RTTN, ACVR2A, NOTCH1, HIPK1, LRP6, FOXC2, PBX1, RELN, HOXB9, BMPR1B, BMP7, WNT7A, BMPR1A	0.00609439	10.6857
morphogenesis of a branching structure	15	BMP4, PGF, DICER1, CTNND2, SMAD4, FGF10, MMP14, GZF1, NOTCH1, LAMA5, CXCR4, GBX2, FOXC2, PBX1, BMP7	0.00611578	10.7212
reproduction	91	XRCC5, FGF7, CADM1, PGF, DZIP1, LEPR, TACR1, FST, TGFB3, FOXO3, DNAJB13, VGF, LGR4, CITED2, INSRR, HOOK1, PGR, APP, OSR1, CXCR4, DDX25, PSIP1, ANGPT1, ITCH, ADCY10, FOSL1, KLK14, TBPL1, DHCR24, EGFR, CYP11A1, CRTAP, DMRT2, MMP14, DDR1, ACVR2A, INHBA, SDC1, CCND1, THBD, ADM, CCND2, SPATA18, ZMIZ1, HSD11B2, MST1R, THOC1, DHH, ERMP1, CAV1, PRLHR, BCAT2, SOX2, HK2, PRKDC, TIMP4, ZBTB16, CLDN11, SOX9,…	0.00612719	10.7401
positive regulation of transport	33	PRKCZ, CAV1, CADM1, ADORA2A, ERBB3, TACR1, TGFB3, LPAR3, FGF10, CDH1, TCF7L2, GATA2, SLC11A1, PCSK1, SORBS1, P2RY1, BMP4, PRKCA, SMAD4, PRKCI, SMAD3, NLRP3, IRS1, P2RY12, INHBA, PLA2G4A, CNTF, NEDD4, SCIN, PLCG2, GLMN, CLEC7A, BMPR1A	0.00617974	10.8274
neuronal action potential propagation	4	CLCN1, SCN1A, CACNB4, FKBP1B	0.00646666	11.3021
sodium ion transport	22	SLC12A7, SLC5A5, SLC9A7, SCN1A, SLC38A2, SLC13A5, SCN3A, SLC12A2, SLC20A2, ATP1A3, SLC10A4, TRPM2, SLC4A10, SLC17A6, SLC6A8, SLC23A2, SLC22A4, SLC5A6, SLC22A5, SLC13A4, SCNN1A, SLC4A5	0.006509	11.3719
stem cell differentiation	9	LIF, XRCC5, SOX10, ZCCHC11, DICER1, SOX2, TCF7L2, KLF4, BMPR1A	0.00652421	11.397
regulation of biomineral formation	9	BMP4, ACVR2A, PLA2G4A, TGFB3, SMAD3, SOX9, BMP7, BMPR1B, BMPR1A	0.00652421	11.397
regulation of striated muscle cell differentiation	9	COL4A4, BMP4, HDAC4, NOTCH1, HDAC1, BTG1, AGRN, IGFBP3, BOC	0.00652421	11.397
transforming growth factor beta receptor signaling pathway	13	PTPRK, SMAD9, PDGFB, SMAD6, SMAD5, TGFB3, SMAD4, SMAD3, ARRB2, ZFYVE9, TGFBR3, BAMBI, BMPR1A	0.00684427	11.9232
phosphorylation	94	CDK18, NUAK2, TGFB3, PIP5K1B, LPAR3, DMPK, INSRR, MAP3K5, APP, CXCR4, WNK4, STK39, IP6K1, CDK14, PIK3CG, PRKCA, EGFR, RET, CAMK1G, TNIK, C5AR1, PIK3C2B, PRKCI, WNK1, PI4KA, PRKCG, WNK2, PRKCE, DAPK1, PRKCB, PRKD1, DDR1, ACVR2A, CCND1, MAST1, HIPK1, CAMK4, SCYL2, HIPK3, RELN, MST1R, CSNK1G3, ERC1, PRKD3, NRBP2, CAMK1D, FGFR2, FGFR1, PRKCZ, ERBB3, ABI3, HK2, ADRBK2, PRKDC, ULK4, EPHB1, ATP6V0B, TRI…	0.00701441	12.2017
regulation of transforming growth factor beta receptor signaling pathway	10	ITGA8, LTBP4, SMAD4, TGFB3, SMAD3, CIDEA, SMURF2, TGFB1I1, ZEB1, CITED2	0.00702363	12.2168
regulation of muscle cell differentiation	10	COL4A4, BMP4, HDAC4, NOTCH1, HDAC1, BTG1, AGRN, ZEB1, IGFBP3, BOC	0.00702363	12.2168
positive regulation of neurological system process	10	EGFR, COL4A4, LAMA2, TF, PRKCZ, GRIA2, ADORA2A, GRIK2, TACR1, GRIA4	0.00702363	12.2168
regulation of programmed cell death	95	XRCC5, NUAK2, CADM1, GRIK2, MMP9, ARNT2, TGFB3, PRDX5, NFKB1, FOXO3, IL31RA, CITED2, G2E3, MAP3K5, APP, PTGIS, CDKN2C, GRID2, RARB, MX1, TOP2A, FOSL1, DHCR24, PIK3CG, PRKCA, EGFR, BCL2L14, PTPRF, PRKCI, ADNP, ACTN2, ARHGEF12, NLRP3, PRKCE, BCL2L13, DDIT3, DAPK1, INHBA, HIPK1, BTG1, HIPK3, F3, SCIN, CSTB, FOXC2, NGFR, SEMA4D, UNC13B, CAMK1D, PRKCZ, GCLC, ADORA2A, ERBB3, SOX4, PRKDC, CDH1, ASNS, ZB…	0.00748158	12.9622
chemical homeostasis	64	CYB5R4, JPH4, GNA15, SLC9A7, FGF7, GRIK2, TACR1, SLC7A8, LPAR3, FOXO3, VGF, MBP, DMPK, S1PR3, APP, CXCR4, LCAT, CCR10, SERPINE1, GRID2, OLIG2, PRKCA, PTGER3, C5AR1, MFI2, IRS1, PRKCB, SLC26A4, ADM, STC1, KCNH2, SLC40A1, DHH, TF, PRKCZ, CAV1, SCN1A, GCLC, ADORA2A, CACNB4, CLDN11, KCNA5, FKBP1B, TCF7L2, CALCA, SLC11A1, VDR, POU3F2, GAL3ST1, MPZ, TRPC6, ACACA, NLGN3, TRIM24, ITPR3, PLA2G4A, SLC4A10,…	0.00753015	13.0409
synaptic transmission	41	PPFIA3, GABRB3, AGTPBP1, ADORA2A, GRIK2, GRIK4, LPAR3, CACNB4, GABBR2, DMPK, MBP, APP, HTR1B, SNPH, GRID2, APBA2, AGRN, SHC3, APBA1, DTNA, COL4A4, PRKCA, PLAT, MPZ, PTPRF, PI4KA, NLGN3, GRIA4, CTNNA2, NAALAD2, PDE7B, SLC17A6, CAMK4, GRIA2, COLQ, GRIA1, KCNN3, NCAN, UNC13B, WNT7A, HTR2A	0.00756035	13.0898
regulation of apoptosis	94	XRCC5, NUAK2, CADM1, GRIK2, MMP9, ARNT2, TGFB3, PRDX5, NFKB1, FOXO3, IL31RA, CITED2, G2E3, MAP3K5, APP, PTGIS, CDKN2C, GRID2, RARB, MX1, TOP2A, FOSL1, DHCR24, PIK3CG, PRKCA, EGFR, BCL2L14, PTPRF, PRKCI, ADNP, ACTN2, ARHGEF12, NLRP3, PRKCE, BCL2L13, DDIT3, DAPK1, INHBA, HIPK1, BTG1, HIPK3, F3, SCIN, CSTB, FOXC2, NGFR, SEMA4D, UNC13B, CAMK1D, PRKCZ, GCLC, ADORA2A, ERBB3, SOX4, PRKDC, CDH1, ASNS, ZB…	0.00773208	13.3674
response to stimulus	355	XRCC5, LDHA, ADCY7, CADM1, PGF, VTCN1, STRN, RORB, PDLIM1, SYT7, AQP1, C1QC, AQP3, CITED2, CFP, S1PR3, EPC2, MAP3K5, HTR1B, APP, STAC, LCAT, CCR10, SERPINE1, CREB3L2, GRID2, GNG2, CFD, GNG7, INA, F11R, PTPRK, F10, C5AR1, TNIK, NCF2, STC2, GATM, POLG, NCF4, DCDC2, COLEC12, SERPING1, CD40, PPARGC1B, PDCD1LG2, EEPD1, CTNNA2, GRB10, GLUL, DCLRE1B, CD36, F3, HSD11B2, WFDC1, STC1, MST1R, VSIG4, SCN1A, …	0.0079647	13.7421
response to insulin stimulus	18	PPARA, ERBB3, PRKCI, PRKDC, STXBP4, VGF, IRS1, PHIP, IGF1R, GRB10, ADM, SORBS1, CCND2, FABP3, HSD11B2, FOXC2, PIK3R3, VLDLR	0.00820161	14.1221
positive regulation of cell projection organization	11	METRN, CNTF, PTPRF, PLXNB1, MAP1B, TGFB3, ROBO2, SEMA4D, NGFR, CDC42EP4, NEFL	0.00838958	14.4225
filopodium assembly	6	MTSS1, ITGA6, ITGB4, MTSS1L, FGD5, FGD4	0.00842858	14.4847
negative regulation of insulin receptor signaling pathway	6	PRKCA, PRKCZ, GRB10, PTPRF, IRS1, GRB14	0.00842858	14.4847
cellular response to hormone stimulus	22	ADCY7, ERBB3, PGF, PRKCI, PRKDC, STXBP4, IRS1, PHIP, IGF1R, GRB10, SORBS1, CCND2, REN, ALDH2, FOXC2, GNB4, GNG2, ADCY10, IGFBP2, PIK3R3, GNG7, VLDLR	0.00844301	14.5077
muscle system process	26	CLCN1, TNNC1, TACR1, MYBPC3, GJA1, GJA5, FKBP1B, ACTG2, DYSF, MYOM2, SNTB1, GUCY1A3, MYOM1, DTNA, ACTA1, ACTA2, SMAD5, TBCE, ACTN2, TNNT2, HDAC4, SLC6A8, MYH11, KCNH2, STBD1, SGCA	0.00923642	15.7635
positive regulation of synaptic transmission	9	EGFR, COL4A4, LAMA2, PRKCZ, GRIA2, ADORA2A, GRIK2, TACR1, GRIA4	0.00957899	16.3003
amine transport	20	SLC38A5, SLC38A2, CPT2, SLC16A10, SLC6A20, SLC7A8, SLC6A15, CACNB4, SLC7A11, SLC7A7, SLC11A1, SLC1A5, SLC7A3, SLC6A8, SLC6A6, SLC22A4, SLC22A5, SLC43A1, APBA1, SLC43A2	0.00967042	16.443
ovarian follicle development	10	BMP4, INHBA, ERMP1, FGF7, CCND2, ANGPT1, FOXO3, MMP14, BMPR1B, VGF	0.00985927	16.7371
response to abiotic stimulus	48	CAV1, GCLC, TACR1, SOX2, PRKDC, TLR3, GJA1, VGF, HVCN1, CALCA, APP, PLEKHB1, PDE1B, STAC, XYLT1, TFEC, HSPA4, ERO1L, STRBP, FOSL1, TUBB3, BMP4, EGFR, PRKCA, PTPRK, REV1, SLC12A2, ACTA1, USP1, MAP1B, ATP1A3, NLGN3, MMP14, FOXP2, PLA2G4A, CCND1, THBD, XPC, ADM, ARRB1, NEDD4, HSPB2, SCARA3, NGFR, LRP2, IGFBP2, PCSK1N, SCARA5	0.010145	17.1801
regulation of intracellular transport	14	BMP4, MDFI, TNNC1, MYBPC3, TGFB3, SMAD4, SMAD3, CDH1, NLRP3, FKBP1B, PKIA, SCFD1, NEDD4, BMPR1A	0.0106414	17.9446
regulation of transport	55	JPH4, CADM1, TNNC1, TACR1, FST, MYBPC3, TGFB3, GJA1, LPAR3, FGF10, NFKB1, DMPK, GATA2, HTR1B, PRKCA, PFKL, PRKCI, CD40, NLRP3, IRS1, PKIA, INHBA, GRB10, SCIN, PRKCZ, CAV1, ADORA2A, ERBB3, CDH1, CACNB4, KCNA5, TCF7L2, FKBP1B, CALCA, LIF, PCSK1, SLC11A1, SORBS1, P2RY1, MDFI, BMP4, CACNA2D1, SMAD4, SMAD3, CIDEA, P2RY12, SCFD1, PLA2G4A, CNTF, NEDD4, PLCG2, GLMN, CLEC7A, BMPR1A, HTR2A	0.0107334	18.0855
developmental growth	16	BMP4, INA, SOX10, GATM, TBCE, FGF10, FOXO3, IGSF10, NOTCH3, NOTCH1, APP, LAMB2, ZMIZ1, SERPINE1, BMPR1B, PLAU	0.01106	18.5841
protein kinase cascade	48	FGFR1, CAV1, ERBB3, TLR1, TGFB3, LPAR3, TLR3, FGF13, TLR6, TRIB1, IL31RA, IGF1R, LINGO1, MAP3K5, MAP3K3, CXCR4, WNK4, ADRA2A, FGF1, SCG2, FGD4, MDFI, EGFR, PRKCA, RET, C5AR1, TNIK, PIK3C2B, MAP2K4, MET, LRRN3, WNK1, SOCS6, HGF, WNK2, OXSR1, IRS1, DAPK1, P2RY12, SH2D3C, DUSP4, MAST1, MAPK13, MAPK8IP2, JAK1, TGFBR3, PIAS1, ERC1	0.0111501	18.7211
gland morphogenesis	6	EGFR, CAV1, ERBB3, PAX6, TGFB3, BMP7	0.0113592	19.0382
regulation of transcription from RNA polymerase II promoter	85	PPARA, FST, ARNT2, PAX6, TGFB3, NFKB1, MED23, CBX2, ANKRD1, ZEB1, PAX3, FOXO3, ZIC3, CITED2, HOXC6, EPC1, GATA2, APP, PAX9, GATA6, HOXC5, RARB, OLIG2, FOSL1, S100A1, SATB1, SOX10, SOX11, ZHX2, RXRG, LEF1, NPAS4, MED13, PKIA, PPARGC1B, GZF1, INHBA, ZMIZ1, FOXC2, NSD1, SMARCA2, ZMYND11, ABLIM2, ABLIM3, SOX2, GLIS1, CYTL1, PRKDC, NFYA, SOX9, TCF7L2, SOX8, LIF, VDR, SLC11A1, HEXIM1, HAND2, POU3F3, PO…	0.0113999	19.0998
response to cAMP	10	SDC1, THBD, CYP11A1, PYGM, CCND2, BCKDHB, PDE3A, VGF, FOSL1, PPARGC1B	0.0115646	19.3486
protein processing	19	SEC11C, CFB, PPP2R5C, SERPING1, MMP14, C1QC, PCSK2, CFP, PCSK1, BACE2, F3, REN, DNER, DYNC2H1, CFD, VSIG4, PCSK1N, PRSS12, DHCR24	0.0118029	19.7072
ion homeostasis	52	JPH4, GNA15, SLC9A7, GRIK2, TACR1, SLC7A8, LPAR3, DMPK, MBP, S1PR3, APP, CXCR4, CCR10, GRID2, OLIG2, PRKCA, C5AR1, PTGER3, MFI2, PRKCB, SLC26A4, ADM, STC1, KCNH2, SLC40A1, DHH, PRKCZ, TF, CAV1, SCN1A, GCLC, ADORA2A, CACNB4, CLDN11, KCNA5, FKBP1B, CALCA, SLC11A1, VDR, POU3F2, GAL3ST1, MPZ, TRPC6, NLGN3, TRIM24, ITPR3, SLC4A10, CNTF, TFRC, PYGM, PLCG2, SCARA5	0.0118891	19.8366
inflammatory response	43	TF, ADORA2A, TACR1, TLR1, TLR3, PRDX5, NFKB1, ITGB2, GPR68, TLR6, C1QC, CCL4, MMP25, MIF, CFP, S1PR3, SLC11A1, CXCR4, MGLL, ITCH, CFD, NFATC3, SCG2, BLNK, NOX4, F11R, CEBPB, PTGER3, IL23R, CFB, IL1RN, SERPING1, CD40, NLRP3, CHST1, HDAC4, NUPR1, TFRC, F3, PLA2G7, CLEC7A, BMPR1B, VSIG4	0.0120082	20.0152
regulation of SMAD protein nuclear translocation	4	BMP4, SMAD4, TGFB3, BMPR1A	0.0120641	20.0988
positive regulation of SMAD protein nuclear translocation	4	BMP4, SMAD4, TGFB3, BMPR1A	0.0120641	20.0988
muscle cell differentiation	20	KCNH1, BMP4, ACTA1, LGALS1, TNC, FGF10, NEO1, CACNB4, MBNL1, TCF7L2, TNNT2, SDC1, APP, GATA6, CDON, DNER, MYH11, GLMN, RARB, AGRN	0.0125334	20.7974
iron ion transport	8	TF, SLC11A1, MFI2, SFXN1, STEAP2, STEAP1, SLC40A1, SCARA5	0.0130613	21.5765
response to estrogen stimulus	18	PRKCA, BMP4, DHH, CAV1, PDGFB, CYP11A1, LEPR, MAP1B, ARNT2, TGFB3, AQP1, MMP14, CCND1, CCND2, WFDC1, ANGPT1, BMP7, IGFBP2	0.0131858	21.7592
regulation of myoblast differentiation	5	BMP4, NOTCH1, BTG1, IGFBP3, BOC	0.0132045	21.7867
regulation of osteoblast differentiation	10	BMP4, ACVR2A, WNT7B, PDLIM7, SOX2, SMAD5, SMAD3, BMP7, BMPR1B, BMPR1A	0.0134809	22.1906
protein maturation	20	SEC11C, CFB, PPP2R5C, SERPING1, MMP14, C1QC, FKBP1B, PCSK2, CFP, PCSK1, BACE2, F3, REN, DNER, DYNC2H1, CFD, VSIG4, PCSK1N, PRSS12, DHCR24	0.0136241	22.3993
regulation of hydrolase activity	44	PRKCZ, CAV1, GNA15, TBC1D8, ADORA2A, TBC1D9, TNNC1, TACR1, LEPR, MYBPC3, LPAR3, CDH1, TBC1D19, TPM2, FKBP1B, POT1, ADAP1, CALCA, TBC1D15, SMAP2, P2RY1, RAPGEF6, FGD5, DHCR24, FGD4, EGFR, COL4A3, TBC1D2B, C5AR1, PTGER3, VAV3, MSH3, STMN3, RALBP1, SMAD6, SMAD3, RICTOR, BCL2L13, NLRP3, TNNT2, F3, CSTB, ARAP3, HTR2A	0.0136755	22.474
localization	304	CTHRC1, SLC9A7, SCN3A, PDLIM7, LTBP4, AQP4, SELENBP1, SYT7, AQP1, MEGF10, AQP3, HOOK1, ATCAY, APP, LCAT, WNK4, KCNK5, GRID2, DYNC2H1, KIF13B, SH3GL3, PTPRK, SLC12A7, SLC12A8, OSBP2, ABCB11, WNK1, DCDC2, SPIRE1, COLEC12, OPTN, CTNNA2, CD36, COLQ, CAMK4, BACE2, RAB13, UNC13B, ADD2, CLCN1, SLC2A12, SCN1A, SFXN1, CACNB4, KCNJ2, ATP6V0B, SLC29A1, ARX, SLC11A1, MACF1, MDFI, PLAT, TRPC6, CIDEA, KLF15, K…	0.0140336	22.9926
protein oligomerization	26	PRKCZ, CAV1, GJA1, AASS, CDH1, CDH2, KCNA5, MIF, LNX1, C1QTNF7, IGF1R, ANGPT1, PRKAA2, OLFM1, SHMT1, PFKL, PFKP, COLEC12, ACTN2, NLRP3, ITPR3, IRS1, STOM, CNTF, SCARA5, PARVA	0.0141049	23.0956
regulation of G-protein coupled receptor protein signaling pathway	11	RAMP3, RGS2, ARRB1, RGS5, RGS6, RGS7, RGS18, RAMP1, KLK14, RGS14, GNG7	0.0148928	24.2238
cell fate specification	11	BMP4, SPRY1, NOTCH1, EYA2, SALL1, CDON, SOX2, FGF10, OLIG2, SOX9, FGF1	0.0148928	24.2238
regulation of pathway-restricted SMAD protein phosphorylation	6	BMP4, SMAD6, SMAD4, TGFB3, BMP7, BMPR1A	0.0149133	24.253
regulation of BMP signaling pathway	8	ACVR2A, RGMA, CAV1, SOST, SOSTDC1, SMAD6, KCP, FSTL3	0.0157368	25.415
negative regulation of programmed cell death	46	XRCC5, PRKCZ, GCLC, NUAK2, ADORA2A, ERBB3, GRIK2, ARNT2, TGFB3, SOX4, PRDX5, NFKB1, ASNS, TCF7L2, MIF, CITED2, IL31RA, MSX2, IGF1R, G2E3, POU3F3, NEFL, SCG2, DHCR24, EGFR, PIK3CG, CEBPB, EEF1A2, SMAD6, ADNP, PRKCI, SMAD3, CIDEA, PDE3A, HGF, DAPK1, NOTCH1, SON, CNTF, HDAC1, F3, HIPK3, PLCG2, FOXC2, SEMA4D, NGFR	0.0159363	25.694
positive regulation of transmission of nerve impulse	9	EGFR, COL4A4, LAMA2, PRKCZ, GRIA2, ADORA2A, GRIK2, TACR1, GRIA4	0.0159942	25.7748
negative regulation of transcription from RNA polymerase II promoter	36	ZMYND11, PPARA, SOX2, FST, GLIS1, NFKB1, CBX2, PAX3, ZEB1, CITED2, VDR, EPC1, HEXIM1, POU3F3, OLIG2, RARB, S100A1, ENO1, MDFI, SATB1, IKZF1, KLF11, ZHX2, SMAD3, LEF1, WWTR1, PKIA, FOXP2, GZF1, HDAC4, HDAC1, NEDD4, HIVEP1, TBL1X, NSD1, SMARCA2	0.0160388	25.8369
appendage morphogenesis	17	DICER1, LEF1, FGF10, PRRX2, ZBTB16, MBNL1, GJA5, MSX2, NOTCH1, CYP26B1, DYNC2H1, LRP6, PBX1, RARB, BMPR1B, WNT7A, BMPR1A	0.0161291	25.9627
limb morphogenesis	17	DICER1, LEF1, FGF10, PRRX2, ZBTB16, MBNL1, GJA5, MSX2, NOTCH1, CYP26B1, DYNC2H1, LRP6, PBX1, RARB, BMPR1B, WNT7A, BMPR1A	0.0161291	25.9627
response to temperature stimulus	15	GCLC, TACR1, VGF, CALCA, PLA2G4A, ADM, STAC, XYLT1, TFEC, HSPB2, HSPA4, NGFR, ERO1L, PCSK1N, SCARA5	0.0165839	26.5928
Wnt receptor signaling pathway	21	WNT16, LEF1, SOX4, STRN, TCF7L2, FZD6, DKK2, FZD10, WNT7B, CCND1, MACF1, SOSTDC1, RSPO2, LRP6, WIF1, HBP1, CSNK1G3, TGFB1I1, WNT6, TBL1X, WNT7A	0.0166507	26.685
negative regulation of cell death	46	XRCC5, PRKCZ, GCLC, NUAK2, ADORA2A, ERBB3, GRIK2, ARNT2, TGFB3, SOX4, PRDX5, NFKB1, ASNS, TCF7L2, MIF, CITED2, IL31RA, MSX2, IGF1R, G2E3, POU3F3, NEFL, SCG2, DHCR24, EGFR, PIK3CG, CEBPB, EEF1A2, SMAD6, ADNP, PRKCI, SMAD3, CIDEA, PDE3A, HGF, DAPK1, NOTCH1, SON, CNTF, HDAC1, F3, HIPK3, PLCG2, FOXC2, SEMA4D, NGFR	0.0167014	26.7548
regulation of cellular process	656	XRCC5, PGF, PPP2R5A, LTBP4, PPP2R5C, FSTL3, STRN, MED23, RORB, RADIL, CITED2, LPHN2, PGR, EPC1, APP, MAP3K5, EPC2, HTR1B, DIRAS2, SERPINE1, CCR10, YEATS2, GNG2, TBPL1, GNG7, PIK3CG, SH3GL3, PTPRK, TNIK, BCL2L14, PTPRF, MAGI1, RCOR2, ZHX2, RXRG, DCDC2, PTPRT, SERPING1, COLEC12, MED13, BCL2L13, PDCD1LG2, CTNNA2, GRB10, ADAMTS8, PTRF, SPAG5, BACE2, F3, ZZZ3, WFDC1, MST1R, UNC13B, GRB14, ERBB3, CACNB…	0.017426	27.7461
homeostatic process	86	XRCC5, JPH4, CYB5R4, GNA15, SLC9A7, FGF7, GRIK2, TACR1, SLC7A8, DNAJC10, PRDX5, LPAR3, FOXO3, VGF, IL31RA, MBP, DMPK, GPX2, S1PR3, APP, CXCR4, LCAT, CCR10, SERPINE1, GRID2, SLC22A5, OLIG2, PRKCA, SLC12A7, PTGER3, C5AR1, MFI2, BBS10, IRS1, RAD50, DDIT3, PRKCB, SLC26A4, INHBA, ADM, STC1, KCNH2, SLC40A1, DHH, TF, PRKCZ, SCN1A, CAV1, GCLC, ADORA2A, PRKDC, SFXN1, CACNB4, CLDN11, KCNA5, FKBP1B, TCF7L2,…	0.0176683	28.0749
vitamin transport	7	CPT2, SLC23A2, SLC22A4, SLC5A6, SLC22A5, TCN2, SLC19A2	0.0177804	28.2264
potassium ion transport	24	KCNH1, KCNJ16, SLC12A7, SLC9A7, KCND3, SLC12A8, SLC12A2, KCNB2, KCNB1, ATP1A3, KCNA5, KCNJ2, KCNK1, KCNK13, KCNK12, KCNS3, KCTD8, KCNJ4, KCNS1, CDKN1B, KCNN3, KCNK5, KCNH2, KCNG1	0.0179165	28.41
regulation of membrane potential	21	PRKCZ, DHH, CAV1, SCN1A, MPZ, GCLC, ADORA2A, GRIK2, TACR1, NLGN3, CLDN11, CACNB4, KCNA5, MBP, DMPK, CNTF, GRID2, POU3F2, OLIG2, KCNH2, GAL3ST1	0.0179609	28.4699
regulation of cell migration	25	PDGFB, TACR1, MMP9, PAX6, ABI3, TRIB1, CITED2, IGF1R, CXCR4, UNC5C, LAMB1, EGFR, PTPRK, F10, NF2, SMAD3, NEXN, IRS1, VASH1, LAMA2, LAMA5, F3, TGFBR3, ARAP3, IGFBP3	0.0181722	28.7539
cellular response to insulin stimulus	13	ERBB3, PRKCI, PRKDC, STXBP4, IRS1, PHIP, IGF1R, GRB10, SORBS1, CCND2, FOXC2, PIK3R3, VLDLR	0.0182591	28.8703
salivary gland development	5	EGFR, LAMA5, PAX6, TGFB3, BMP7	0.0184077	29.0691
membrane hyperpolarization	5	PRKCZ, CNTF, ADORA2A, GRIK2, NLGN3	0.0184077	29.0691
cyclic nucleotide metabolic process	9	ADCY7, ADM, ADORA2A, PDE5A, GUCY1A3, NPR2, CACNB4, PDE8A, ADCY10	0.0186955	29.4526
forebrain development	23	BMP4, CEP120, IKZF1, SOX2, PAX6, BCAN, LEF1, CDH1, FOXP2, ARX, SALL3, NOTCH3, GATA2, PCSK1, NOTCH1, APP, DYNC2H1, POU3F3, POU3F2, RELN, LRP2, FABP7, NFIB	0.0188604	29.6714
embryonic hindlimb morphogenesis	6	NOTCH1, DICER1, LRP6, ZBTB16, RARB, WNT7A	0.0191408	30.042
negative regulation of apoptosis	45	XRCC5, PRKCZ, GCLC, NUAK2, ADORA2A, ERBB3, GRIK2, ARNT2, TGFB3, SOX4, PRDX5, NFKB1, ASNS, TCF7L2, MIF, CITED2, IL31RA, MSX2, IGF1R, G2E3, POU3F3, NEFL, SCG2, DHCR24, EGFR, PIK3CG, CEBPB, EEF1A2, SMAD6, ADNP, PRKCI, SMAD3, CIDEA, PDE3A, HGF, DAPK1, NOTCH1, SON, CNTF, HDAC1, F3, HIPK3, FOXC2, SEMA4D, NGFR	0.0193865	30.3653
positive regulation of cell morphogenesis involved in differentiation	4	SMAD4, TGFB3, SMAD3, TGFB1I1	0.0197004	30.7762
positive regulation of protein import into nucleus, translocation	4	BMP4, SMAD4, TGFB3, BMPR1A	0.0197004	30.7762
salivary gland morphogenesis	4	EGFR, PAX6, TGFB3, BMP7	0.0197004	30.7762
positive regulation of epithelial to mesenchymal transition	4	SMAD4, TGFB3, SMAD3, TGFB1I1	0.0197004	30.7762
muscle contraction	23	CLCN1, ACTA1, ACTA2, TNNC1, TACR1, MYBPC3, SMAD5, GJA1, ACTN2, GJA5, FKBP1B, TNNT2, ACTG2, DYSF, MYOM2, SLC6A8, SNTB1, MYH11, MYOM1, STBD1, KCNH2, SGCA, DTNA	0.0202081	31.4359
regulation of biological process	681	XRCC5, PGF, PPP2R5A, LTBP4, PPP2R5C, FSTL3, STRN, MED23, RORB, RADIL, CITED2, LPHN2, PGR, EPC1, APP, MAP3K5, EPC2, HTR1B, DIRAS2, SERPINE1, CCR10, YEATS2, GNG2, TBPL1, GNG7, PIK3CG, SH3GL3, PTPRK, TNIK, BCL2L14, PTPRF, MAGI1, RCOR2, ZHX2, RXRG, DCDC2, PTPRT, COLEC12, SERPING1, MED13, BCL2L13, PDCD1LG2, CTNNA2, GRB10, ADAMTS8, PTRF, SPAG5, BACE2, F3, ZZZ3, WFDC1, MST1R, UNC13B, GRB14, ERBB3, CACNB…	0.0202085	31.4365
cellular ion homeostasis	47	DHH, TF, PRKCZ, JPH4, SCN1A, CAV1, GNA15, GCLC, ADORA2A, GRIK2, TACR1, LPAR3, CACNB4, KCNA5, CLDN11, FKBP1B, DMPK, MBP, CALCA, S1PR3, VDR, SLC11A1, APP, CXCR4, CCR10, GRID2, POU3F2, OLIG2, GAL3ST1, PRKCA, C5AR1, PTGER3, MPZ, TRPC6, MFI2, NLGN3, ITPR3, PRKCB, CNTF, PYGM, TFRC, ADM, PLCG2, STC1, KCNH2, SLC40A1, SCARA5	0.0202975	31.5516
negative regulation of transcription, DNA-dependent	45	ZMYND11, PPARA, SOX2, FST, GLIS1, NFKB1, CBX2, ZBTB16, PAX3, ZEB1, SOX9, CITED2, VDR, EPC1, HEXIM1, POU3F3, RARB, BHLHE40, OLIG2, S100A1, ENO1, MDFI, SATB1, IKZF1, KLF11, ZHX2, SMAD4, SMAD3, LEF1, TRIM24, WWTR1, PKIA, FOXN3, GZF1, FOXP2, HDAC4, CDKN1B, HDAC1, NEDD4, HIVEP1, TBL1X, NSD1, RASD1, SMARCA2, KLF4	0.0209615	32.4041
striated muscle tissue development	19	CAV1, ACTA1, ERBB3, TNNC1, TNC, MYBPC3, RXRG, CACNB4, MBNL1, FOXP2, TNNT2, APP, GATA6, DNER, MYH11, TGFBR3, FOXC2, RARB, AGRN	0.0211326	32.6221
microtubule-based process	34	PRKCZ, CAV1, CEP120, KIF27, UCHL1, DNAH3, HOOK1, OFD1, APP, MACF1, DYNC2H1, TEKT2, FBXO5, TEKT5, KIF21A, NEFL, APBA1, TUBB3, KIF13B, DYNC1I1, RET, STMN3, MAP1B, KIF15, TBCE, NUSAP1, SMC3, TUBA8, TRIM54, SPAG5, MAP2, MAP7, DYNLRB2, KIF20A	0.0212685	32.7949
stem cell maintenance	7	LIF, ZCCHC11, DICER1, SOX2, TCF7L2, KLF4, BMPR1A	0.0216477	33.2746
epidermis morphogenesis	7	NOTCH1, FGF7, FST, NGFR, WNT7A, KLK14, KLF4	0.0216477	33.2746
memory	9	PRKCZ, CHST10, GRIA1, TACR1, ITGA8, ATP1A3, PLCB1, VLDLR, HTR2A	0.0217076	33.3501
odontogenesis of dentine-containing tooth	9	BMP4, NF2, ITGA6, LAMA5, SOSTDC1, FST, LEF1, BMP7, BMPR1A	0.0217076	33.3501
rhythmic process	20	EGFR, BMP4, ERMP1, FGF7, CCRN4L, ERBB3, LEPR, TGFB3, TIMP4, FOXO3, VGF, MMP14, PGR, INHBA, PLA2G4A, CCND2, ANGPT1, PER3, BMPR1B, ENOX1	0.0218244	33.497
actin cytoskeleton organization	31	MTSS1, SHROOM1, PRKCZ, PDGFB, NUAK2, PDLIM7, LMO7, INPP5K, SORBS1, ADRA2A, CNN1, FGD5, FGD4, FMNL1, NF2, ACTA1, PRKCI, RICTOR, GAS7, ELMO1, TNNT2, EPB41L3, RND1, EPB41L1, LIMCH1, SCIN, FHOD3, MYH11, OPHN1, ADD2, PARVA	0.0218783	33.5647
extracellular structure organization	24	CADM1, ADAMTS14, MMP9, TNC, MAP1B, NFASC, OLFML2A, CDH1, NLGN3, CDH2, CACNB4, WNT7B, APP, KAZALD1, DRP2, ITGA8, DNER, TGFBI, ACAN, MYH11, FOXC2, AGRN, WNT7A, COL8A2	0.0218876	33.5764
learning or memory	18	PRKCA, PRKCZ, TACR1, CTNND2, ATP1A3, PRKCG, NLGN3, FOXP2, APP, CHST10, PDE1B, GRIA1, ITGA8, PLCB1, SHC3, FOSL1, VLDLR, HTR2A	0.0219992	33.7164
tissue regeneration	8	IGSF10, NOTCH3, INA, NOTCH1, GATM, SERPINE1, FGF10, PLAU	0.0222102	33.9803
regulation of cell adhesion	21	PRKCZ, CYTIP, VAV3, NF2, ERBB3, SMAD3, CX3CL1, MMP14, SERPINI1, CITED2, LAMA2, DDR1, RND1, CD36, ITGA6, FBLN2, LAMA5, TGFBI, ADAM22, FGF1, DPP4	0.0223766	34.1877
appendage development	17	DICER1, LEF1, FGF10, PRRX2, ZBTB16, MBNL1, GJA5, MSX2, NOTCH1, CYP26B1, DYNC2H1, LRP6, PBX1, RARB, BMPR1B, WNT7A, BMPR1A	0.0228245	34.7428
limb development	17	DICER1, LEF1, FGF10, PRRX2, ZBTB16, MBNL1, GJA5, MSX2, NOTCH1, CYP26B1, DYNC2H1, LRP6, PBX1, RARB, BMPR1B, WNT7A, BMPR1A	0.0228245	34.7428
cellular di-, tri-valent inorganic cation homeostasis	31	JPH4, TF, CAV1, GNA15, GRIK2, TACR1, LPAR3, KCNA5, CACNB4, FKBP1B, CALCA, S1PR3, VDR, SLC11A1, APP, CXCR4, CCR10, PRKCA, PTGER3, C5AR1, TRPC6, MFI2, ITPR3, PRKCB, TFRC, ADM, PYGM, PLCG2, STC1, SLC40A1, SCARA5	0.0231027	35.0854
negative regulation of multicellular organismal process	24	PRKCA, CAV1, PDGFB, GRIK2, CIDEA, TSPAN8, NFKB1, SOX9, FKBP1B, CALCA, INHBA, SLC11A1, NOTCH1, HTR1B, CNTF, ADM, SERPINE1, GUCY1A3, INPP5D, NGFR, VSIG4, PLAU, ADRA1D, HTR2A	0.0233528	35.3919
regulation of protein localization	21	MDFI, BMP4, PRKCZ, CEP120, CADM1, ADORA2A, PRKCI, TGFB3, SMAD4, SMAD3, CIDEA, CDH1, CDH2, CD40, NLRP3, PKIA, SLC26A4, PCSK1, SORBS1, GLMN, BMPR1A	0.02402	36.2031
regulation of insulin receptor signaling pathway	6	PRKCA, PRKCZ, GRB10, PTPRF, IRS1, GRB14	0.0240845	36.2809
developmental induction	6	BMP4, SPRY1, SALL1, SOX2, FGF10, FGF1	0.0240845	36.2809
regulation of positive chemotaxis	6	PRKCA, IL16, F3, SMAD3, FGF10, SCG2	0.0240845	36.2809
positive regulation of positive chemotaxis	6	PRKCA, IL16, F3, SMAD3, FGF10, SCG2	0.0240845	36.2809
cell-cell signaling involved in cell fate specification	6	BMP4, SPRY1, SALL1, SOX2, FGF10, FGF1	0.0240845	36.2809
regulation of response to stimulus	56	PPARA, IL27RA, CADM1, PDGFB, IL16, GRIK2, TLR3, FGF10, TSPAN8, TLR6, C1QC, CFP, GPX2, MAP3K5, IL4R, SERPINE1, GRID2, CFD, DPP4, PRKCA, PTPRF, USP1, PRKCG, SERPING1, CD40, IRS1, CTNNA2, GRB10, CD37, F3, HIPK3, VSIG4, GRB14, PRKCZ, CAV1, ADORA2A, CX3CL1, CACNB4, SLC11A1, INPP5D, SCG2, FGD4, MDFI, CFB, SMAD3, TRIM24, POLR3B, PLA2G4A, CNTF, PLCG2, MAPK8IP2, FABP4, CLEC7A, FABP7, PLAU, SASH3	0.0242412	36.4697
response to calcium ion	11	EGFR, TNNT2, PCSK1, CAV1, PLA2G4A, CCND1, SDC1, S100A16, NEDD4, ITPR3, AQP3	0.0245645	36.8578
mammary gland development	12	PGR, DDR1, IGF1R, CAV1, BCAT2, ERBB3, MET, HK2, TGFB3, LEF1, HOXB9, IRS1	0.0250047	37.3825
sensory organ development	31	SHROOM2, TSHZ1, IRX5, ERBB3, SOX2, PAX6, TGFB3, FGF10, RORB, PRRX2, ZEB1, ZIC1, EPHB1, GBX2, RARB, COL8A2, BMP4, EGFR, IKZF1, PRKCI, NR4A3, FOXP2, FZD6, DDR1, CDKN1B, ITGA8, FOXC2, BMPR1B, BMP7, CRYBA4, KLF4	0.0257119	38.2168
stem cell development	7	LIF, ZCCHC11, DICER1, SOX2, TCF7L2, KLF4, BMPR1A	0.0260449	38.606
organ regeneration	7	LIF, CCND1, ADM, ANGPT1, NR4A3, LRP2, GAS6	0.0260449	38.606
hindlimb morphogenesis	7	NOTCH1, DICER1, LRP6, ZBTB16, RARB, WNT7A, BMPR1A	0.0260449	38.606
neural crest cell differentiation	8	RET, HAND2, LAMA5, GBX2, FOXC2, SEMA3C, PAX3, SOX9	0.0260517	38.6139
response to retinoic acid	8	BMP4, TFRC, SOX2, LRP2, IGFBP2, AQP3, KLF4, MEST	0.0260517	38.6139
positive regulation of myeloid cell differentiation	8	LIF, CALCA, ACVR2A, INHBA, IKZF1, SCIN, FOXO3, INPP5D	0.0260517	38.6139
neural crest cell development	8	RET, HAND2, LAMA5, GBX2, FOXC2, SEMA3C, PAX3, SOX9	0.0260517	38.6139
cellular chemical homeostasis	47	DHH, TF, PRKCZ, JPH4, SCN1A, CAV1, GNA15, GCLC, ADORA2A, GRIK2, TACR1, LPAR3, CACNB4, KCNA5, CLDN11, FKBP1B, DMPK, MBP, CALCA, S1PR3, VDR, SLC11A1, APP, CXCR4, CCR10, GRID2, POU3F2, OLIG2, GAL3ST1, PRKCA, C5AR1, PTGER3, MPZ, TRPC6, MFI2, NLGN3, ITPR3, PRKCB, CNTF, PYGM, TFRC, ADM, PLCG2, STC1, KCNH2, SLC40A1, SCARA5	0.0260722	38.6379
angiogenesis	22	KLF5, BMP4, PGF, LEPR, DICER1, CSPG4, COL15A1, FGF10, ENPEP, MMP14, ARHGAP22, NOTCH1, CXCR4, HAND2, LAMA5, CCBE1, GBX2, FOXC2, ANGPT1, FGF1, PLAU, SCG2	0.0261132	38.6855
MAPKKK cascade	26	FGFR1, CAV1, TGFB3, LPAR3, FGF13, IL31RA, TRIB1, MAP3K5, MAP3K3, CXCR4, ADRA2A, FGD4, SCG2, PRKCA, EGFR, MDFI, RET, TNIK, C5AR1, LRRN3, MET, MAP2K4, HGF, DUSP4, SH2D3C, MAPK8IP2	0.0265636	39.2077
membrane organization	47	CAV1, PDLIM7, ADORA2A, AP1G1, GULP1, SORL1, SYT7, MEGF10, GATA2, SLC11A1, APP, DYSF, DNER, ZFYVE9, AP3B2, HSPA4, AGRN, DHCR24, ELMOD1, SH3GL3, RAMP3, EGFR, VAV3, LRRN3, PRKCI, COLEC12, REEP1, ELMO1, CORO1C, PLSCR1, CD36, GRIA2, ARRB2, TFRC, GRIA1, ARRB1, NEDD4, LRP6, SH3KBP1, OPHN1, CLEC7A, MERTK, LRP2, STEAP2, SYT17, SCARA5, DNM1, VLDLR	0.0265783	39.2247
negative regulation of gene-specific transcription	10	HDAC4, VDR, PPARA, CDKN1B, HDAC1, IKZF1, SMAD3, NFKB1, TBL1X, SMARCA2	0.0267193	39.3872
negative regulation of cell development	10	BMP4, LINGO1, SEMA4F, RTN4R, TGFBR3, NGFR, BMP7, RUFY3, MBP, BMPR1A	0.0267193	39.3872
di-, tri-valent inorganic cation homeostasis	32	JPH4, TF, CAV1, GNA15, GRIK2, TACR1, LPAR3, KCNA5, CACNB4, FKBP1B, CALCA, S1PR3, VDR, SLC11A1, APP, CXCR4, CCR10, PRKCA, PTGER3, C5AR1, TRPC6, MFI2, TRIM24, ITPR3, PRKCB, TFRC, ADM, PYGM, PLCG2, STC1, SLC40A1, SCARA5	0.0267743	39.4505
negative regulation of RNA metabolic process	45	ZMYND11, PPARA, SOX2, FST, GLIS1, NFKB1, CBX2, ZBTB16, PAX3, ZEB1, SOX9, CITED2, VDR, EPC1, HEXIM1, POU3F3, RARB, BHLHE40, OLIG2, S100A1, ENO1, MDFI, SATB1, IKZF1, KLF11, ZHX2, SMAD4, SMAD3, LEF1, TRIM24, WWTR1, PKIA, FOXN3, GZF1, FOXP2, HDAC4, CDKN1B, HDAC1, NEDD4, HIVEP1, TBL1X, NSD1, RASD1, SMARCA2, KLF4	0.0268127	39.4946
cell surface receptor linked signal transduction	192	MTSS1, GNA14, GNA15, PDGFB, ADCY7, PLXNA2, GRIK2, FST, GRIK4, TGFB3, FGF10, LPAR3, STRN, IL31RA, LPHN2, S1PR3, APP, HTR1B, SOSTDC1, CCR10, GRID2, GNG2, CFD, WNT6, GNG7, EGFR, PIK3CG, PTPRK, RET, C5AR1, PTPRF, STC2, MAGI1, PTPRT, CD40, IRS1, ADAMTS7, GRB10, ARRB2, STC1, CSNK1G3, TGFB1I1, MST1R, FGFR2, FGFR1, PRLHR, ADORA2A, ERBB3, ITGB4, SOX4, SORCS1, ITGB2, CACNB4, GREM2, SORCS2, EPHB1, PXN, ADAP…	0.0274465	40.219
regulation of muscle contraction	13	PRKCA, CAV1, KCNB2, TNNC1, TACR1, MYBPC3, FKBP1B, MYL9, DMPK, CALCA, TBXA2R, GUCY1A3, CNN1	0.027639	40.4373
regulation of transferase activity	46	PRKCZ, CAV1, ADCY7, PDGFB, ADORA2A, TGFB3, LPAR3, TLR3, TLR6, TRIB2, POT1, TRIB1, CALCA, SERINC2, SLC11A1, MAP3K5, SPRY1, APP, CXCR4, HEXIM1, CDKN2C, ADRA2A, ADCY10, SERTAD1, FGD4, MDFI, EGFR, PRKCA, C5AR1, VAV3, NF2, MET, LRRN3, HGF, PKIA, IRS1, SH3BP5, CCND1, CDKN1B, CCND2, HIPK3, FABP4, RELN, PRKD3, VLDLR, HTR2A	0.0277551	40.5686
regulation of protein kinase cascade	33	CAV1, ERBB3, GRIK2, LEPR, TSPAN6, LPAR3, TLR3, GJA1, TLR6, TIMP2, IL31RA, LIF, MAP3K5, MAP3K3, MIER1, REN, PLEKHG5, RHOC, FGD4, MDFI, F10, NF2, LGALS1, WLS, RICTOR, CD40, ZDHHC17, CNTF, PLK2, NEDD4, F3, HIPK3, MAPK8IP2	0.0277833	40.6005
positive regulation of phosphorylation	16	PRKCA, BMP4, EGFR, CAV1, TGFB3, SMAD4, RICTOR, IL31RA, LIF, ACVR2A, CCND1, CNTF, CCND2, GLMN, BMP7, BMPR1A	0.0279373	40.7742
behavior	56	PDGFB, IL16, GRIK2, TACR1, LEPR, UCHL1, FGF10, STRN, ZIC1, APP, HTR1B, CHST10, CXCR4, CCR10, ROBO2, SHC3, PLCB1, FOSL1, GNG7, PRKCA, C5AR1, CYP11A1, RALBP1, TBCE, PRKCG, CSTB, RELN, PRKCZ, SCN1A, PRLHR, ADORA2A, NPY2R, ASTN1, CTNND2, ITGB2, CX3CL1, CACNB4, CCL4, PDE1B, REN, APBA2, STRBP, APBA1, SCG2, MET, ATP1A3, NLGN3, NR4A3, FOXP2, CXCL14, PENK, GRIA1, ITGA8, PLAU, VLDLR, HTR2A	0.0281095	40.9678
bone development	19	EGFR, BMP4, PDLIM7, SMAD5, TGFB3, SMAD3, WWTR1, SOX9, MMP14, IGSF10, CHRDL2, CHRDL1, SOST, KAZALD1, FOXC2, STC1, BMP7, IGFBP3, BMP8A	0.028548	41.4583
cell junction assembly	9	PTPRK, TJP1, SORBS1, ITGA6, LAMA5, STRN, GJA1, ACTN2, GJA5	0.0287287	41.6593
positive regulation of epithelial cell proliferation	9	EGFR, FGF7, CCND2, TACR1, FGF10, LAMB1, FGF1, BMPR1A, FOXP2	0.0287287	41.6593
negative regulation of specific transcription from RNA polymerase II promoter	9	HDAC4, VDR, PPARA, HDAC1, IKZF1, SMAD3, NFKB1, TBL1X, SMARCA2	0.0287287	41.6593
mesodermal cell fate commitment	4	BMP4, EYA2, FOXC2, KLF4	0.0294236	42.4261
dorsal/ventral axis specification	4	MDFI, SMAD6, PAX6, BMPR1A	0.0294236	42.4261
astrocyte development	4	EGFR, CNTF, ADORA2A, POU3F2	0.0294236	42.4261
mesodermal cell differentiation	4	BMP4, EYA2, FOXC2, KLF4	0.0294236	42.4261
regulation of MAP kinase activity	21	PRKCA, EGFR, MDFI, CAV1, C5AR1, PDGFB, LRRN3, MET, TGFB3, LPAR3, HGF, TLR6, TRIB2, TRIB1, SPRY1, MAP3K5, CXCR4, HIPK3, ADRA2A, FGD4, HTR2A	0.0295053	42.5156
regulation of metal ion transport	14	JPH4, CACNA2D1, CAV1, ADORA2A, GJA1, LPAR3, CACNB4, KCNA5, FKBP1B, DMPK, CALCA, NEDD4, PLCG2, HTR2A	0.029782	42.8179
regulation of response to external stimulus	23	PRKCA, PPARA, CAV1, IL16, PDGFB, ADORA2A, SMAD3, FGF10, SERPING1, TSPAN8, TRIM24, CX3CL1, CTNNA2, GPX2, PLA2G4A, CNTF, F3, SERPINE1, GRID2, FABP4, FABP7, PLAU, SCG2	0.029927	42.9757
ossification	18	BMP4, EGFR, PDLIM7, SMAD5, TGFB3, SMAD3, WWTR1, MMP14, IGSF10, CHRDL2, CHRDL1, SOST, KAZALD1, FOXC2, STC1, BMP7, IGFBP3, BMP8A	0.0299857	43.0394
telencephalon development	12	ARX, SALL3, BMP4, CEP120, SOX2, PAX6, BCAN, LEF1, POU3F3, POU3F2, RELN, FOXP2	0.0308322	43.9513
metal ion homeostasis	28	JPH4, CAV1, GNA15, GRIK2, TACR1, SLC7A8, LPAR3, KCNA5, CACNB4, FKBP1B, CALCA, VDR, SLC11A1, S1PR3, APP, CXCR4, CCR10, PRKCA, PTGER3, C5AR1, TRPC6, TRIM24, ITPR3, PRKCB, ADM, PYGM, PLCG2, STC1	0.0311087	44.2462
negative regulation of cellular component organization	21	PRKCZ, SHROOM2, PTPRF, SMAD6, MAP1B, RTN4R, CENPF, MMP14, POT1, RUFY3, MBP, LINGO1, TRIM54, SEMA4F, SCIN, CAPG, MAP2, SPTBN1, TGFBR3, NGFR, ADD2	0.0315282	44.6908
regulation of hormone levels	22	CYB5R4, PRLHR, CYP1B1, CYP11A1, LTBP4, NR3C1, VGF, FKBP1B, PCSK2, SLC16A2, PCSK1, DHRS3, ADM, BACE2, REN, CYP26B1, HSD11B2, RELN, LRP2, PCSK1N, SMPD3, BCO2	0.0317426	44.9167
positive regulation of pathway-restricted SMAD protein phosphorylation	5	BMP4, SMAD4, TGFB3, BMP7, BMPR1A	0.0321783	45.3731
synaptic transmission, glutamatergic	5	PLAT, ADORA2A, GRID2, CACNB4, SHC3	0.0321783	45.3731
symbiosis, encompassing mutualism through parasitism	9	GPX2, NEDD4, SMAD3, GUCY1A3, TLR3, ITCH, SLC22A5, TLR6, THOC1	0.0327674	45.9845
neuron fate commitment	9	NOTCH3, BMP4, NOTCH1, SOX2, PAX6, SMAD4, OLIG1, OLIG2, PAX3	0.0327674	45.9845
response to vitamin A	9	BMP4, TFRC, SOX2, MAP1B, LRP2, IGFBP2, AQP3, KLF4, MEST	0.0327674	45.9845
regulation of ion transport	16	JPH4, CACNA2D1, CAV1, ADORA2A, LPAR3, GJA1, CACNB4, KCNA5, FKBP1B, DMPK, CALCA, P2RY12, NEDD4, PLCG2, P2RY1, HTR2A	0.032861	46.081
regulation of kinase activity	44	PRKCZ, CAV1, ADCY7, PDGFB, ADORA2A, TGFB3, LPAR3, TLR3, TLR6, TRIB2, TRIB1, CALCA, SLC11A1, MAP3K5, SPRY1, APP, CXCR4, HEXIM1, CDKN2C, ADRA2A, ADCY10, SERTAD1, FGD4, MDFI, EGFR, PRKCA, C5AR1, VAV3, NF2, MET, LRRN3, HGF, PKIA, IRS1, SH3BP5, CCND1, CDKN1B, CCND2, HIPK3, FABP4, RELN, PRKD3, VLDLR, HTR2A	0.0328679	46.0881
muscle tissue development	19	CAV1, ACTA1, ERBB3, TNNC1, TNC, MYBPC3, RXRG, CACNB4, MBNL1, FOXP2, TNNT2, APP, GATA6, DNER, MYH11, TGFBR3, FOXC2, RARB, AGRN	0.0329151	46.1368
post-translational protein modification	126	GNA14, GNA15, PDP2, TGFB3, LMO7, LPAR3, DMPK, LNX1, EPC1, G2E3, MAP3K5, APP, BRPF3, WNK4, STK39, ITCH, PIK3CG, EGFR, PTPRK, RET, TNIK, C5AR1, PTPRF, USP1, WNK1, PTPRT, WNK2, PTPRO, CAMK4, SCYL2, DSP, RELN, MST1R, CSNK1G3, ERC1, FBXO10, NRBP2, FGFR2, FGFR1, ERBB3, ADRBK2, ULK4, EPHB1, CAMKV, TTBK2, ADRA2A, DYRK4, DYRK3, FBXO3, ERO1L, FGD4, MDFI, PTPN6, PTPN18, MET, MAP2K4, PTPN14, BMX, OXSR1, HGF,…	0.0333746	46.6079
calcium ion homeostasis	26	JPH4, GNA15, CAV1, GRIK2, TACR1, LPAR3, KCNA5, CACNB4, FKBP1B, CALCA, VDR, S1PR3, APP, CXCR4, CCR10, PRKCA, PTGER3, C5AR1, TRPC6, TRIM24, ITPR3, PRKCB, ADM, PYGM, PLCG2, STC1	0.0334304	46.6649
cartilage development	13	BMP4, PRKCA, CYTL1, PRRX2, ZEB1, SOX9, CHRDL2, HOXC4, ACAN, BMPR1B, BMP7, BMPR1A, BMP8A	0.0334578	46.6929
response to drug	29	CAV1, SLC22A18, ERBB3, SLC15A2, PGF, CDH1, TIMP4, SLC47A1, PCSK1, SEMA3C, SLC22A5, FOSL1, MAP1B, ACACA, ATP1A3, CENPF, PDE3A, DDIT3, HDAC4, CCND1, HMGCS2, FABP3, WFDC1, HSD11B2, FABP4, ABCC1, LRP2, IGFBP2, HTR2A	0.0341909	47.4354
second-messenger-mediated signaling	31	GNAZ, GNA15, ADCY7, ADORA2A, NPY2R, TACR1, LPAR3, CALCA, IGF1R, S1PR3, HTR1B, P2RY1, ADCY10, TOP2A, TUBB3, EGFR, PIK3CG, PTGER3, PTGER4, PIK3C2B, PI4KA, RCAN2, P2RY12, CD36, ADM, SPAG5, PDE7A, TBXA2R, PDE9A, ADRA1D, HTR2A	0.0349252	48.1692
positive regulation of phosphorus metabolic process	16	PRKCA, BMP4, EGFR, CAV1, TGFB3, SMAD4, RICTOR, IL31RA, LIF, ACVR2A, CCND1, CNTF, CCND2, GLMN, BMP7, BMPR1A	0.0355472	48.7833
positive regulation of phosphate metabolic process	16	PRKCA, BMP4, EGFR, CAV1, TGFB3, SMAD4, RICTOR, IL31RA, LIF, ACVR2A, CCND1, CNTF, CCND2, GLMN, BMP7, BMPR1A	0.0355472	48.7833
cAMP metabolic process	6	ADCY7, ADM, ADORA2A, CACNB4, PDE8A, ADCY10	0.0362557	49.4744
regulation of synapse organization	6	PRKCA, COL4A4, AGRN, NCAN, WNT7A, CTNNA2	0.0362557	49.4744
pituitary gland development	7	BMP4, GATA2, PCSK1, SOX2, PAX6, CDH1, POU3F2	0.0365243	49.7342
negative regulation of cell projection organization	7	LINGO1, PTPRF, SEMA4F, RTN4R, NGFR, RUFY3, MBP	0.0365243	49.7342
cell maturation	13	SOX10, RET, IRX5, PDE3A, FOXO3, SOX8, PGR, GATA2, APP, RND1, REN, FBXO5, AGRN	0.0366734	49.8777
positive regulation of protein transport	12	BMP4, PRKCZ, PCSK1, CADM1, ADORA2A, SMAD4, TGFB3, SMAD3, GLMN, CDH1, NLRP3, BMPR1A	0.0375673	50.7306
epithelial tube morphogenesis	12	BMP4, RGMA, RET, PGF, LAMA5, SMAD4, PBX1, CELSR1, PAX3, ZIC2, FZD6, GZF1	0.0375673	50.7306
female pregnancy	17	PRLHR, PGF, LEPR, TGFB3, CITED2, CALCA, LIF, DDR1, VDR, PLA2G4A, THBD, ADM, HSD11B2, LAMB1, IGFBP2, FOSL1, PLAU	0.0393017	52.3464
peripheral nervous system development	8	SOX10, ERBB3, TBCE, BAI2, POU3F2, UGT8, SERPINI1, SOX8	0.0402177	53.1794
inorganic anion transport	15	CLCN1, SLC12A7, SLC5A5, PTGER3, SLC12A2, SLC20A2, ANO1, CLIC2, SLC26A4, SLC11A1, SLC4A10, CLIC3, SLC26A7, WNK4, SLC13A4	0.0402378	53.1975
peptide hormone processing	5	PCSK2, PCSK1, BACE2, REN, PCSK1N	0.0408146	53.7147
response to host defenses	4	SMAD3, GUCY1A3, TLR3, TLR6	0.0412144	54.0701
response to defenses of other organism during symbiotic interaction	4	SMAD3, GUCY1A3, TLR3, TLR6	0.0412144	54.0701
response to host	4	SMAD3, GUCY1A3, TLR3, TLR6	0.0412144	54.0701
protein kinase B signaling cascade	4	P2RY12, LINGO1, PIK3C2B, IRS1	0.0412144	54.0701
regulation of protein import into nucleus, translocation	4	BMP4, SMAD4, TGFB3, BMPR1A	0.0412144	54.0701
regulation of peptidyl-tyrosine phosphorylation	12	PRKCA, LIF, EGFR, PRKCZ, CAV1, CNTF, NF2, PDGFB, ITGB2, RICTOR, PRKCE, IL31RA	0.0412935	54.1401
coagulation	16	PLAT, F10, ADORA2A, SERPING1, CD40, P2RY12, PLSCR1, CD36, THBD, PROCR, F3, SERPINE1, P2RY1, TFPI2, ENTPD2, PLAU	0.0413899	54.2252
blood coagulation	16	PLAT, F10, ADORA2A, SERPING1, CD40, P2RY12, PLSCR1, CD36, THBD, PROCR, F3, SERPINE1, P2RY1, TFPI2, ENTPD2, PLAU	0.0413899	54.2252
cation homeostasis	36	JPH4, TF, SLC9A7, CAV1, GNA15, GRIK2, TACR1, SLC7A8, LPAR3, CACNB4, KCNA5, FKBP1B, CALCA, S1PR3, VDR, SLC11A1, APP, CXCR4, CCR10, PRKCA, C5AR1, PTGER3, TRPC6, MFI2, TRIM24, ITPR3, PRKCB, SLC26A4, SLC4A10, TFRC, ADM, PYGM, PLCG2, STC1, SLC40A1, SCARA5	0.0416562	54.4597
regulation of protein import into nucleus	9	MDFI, BMP4, SMAD4, TGFB3, SMAD3, CDH1, NLRP3, PKIA, BMPR1A	0.0419653	54.7305
cellular calcium ion homeostasis	25	JPH4, GNA15, CAV1, GRIK2, TACR1, LPAR3, KCNA5, CACNB4, FKBP1B, CALCA, VDR, S1PR3, APP, CXCR4, CCR10, PRKCA, PTGER3, C5AR1, TRPC6, ITPR3, PRKCB, ADM, PYGM, PLCG2, STC1	0.0420458	54.8008
microtubule-based transport	7	DYNC1I1, PRKCZ, APP, MACF1, UCHL1, NEFL, APBA1	0.0426451	55.3207
regulation of epithelial cell differentiation	7	CAV1, CCND1, NOTCH1, BTG1, PAX6, ZEB1, AQP3	0.0426451	55.3207
positive regulation of chemotaxis	7	PRKCA, IL16, PDGFB, F3, SMAD3, FGF10, SCG2	0.0426451	55.3207
negative regulation of cellular biosynthetic process	64	PPARA, PDGFB, FST, TGFB3, NFKB1, CBX2, PAX3, ZEB1, CITED2, EPC1, HTR1B, OLIG2, RARB, S100A1, PRKCA, SATB1, PTPRK, RCOR2, ZHX2, LEF1, PKIA, FOXN3, GZF1, INHBA, BACE2, NSD1, SMARCA2, RASD1, RAD17, ZMYND11, CAV1, GCLC, SOX2, GLIS1, IGF2BP2, ZBTB16, SOX9, POT1, CALCA, VDR, HEXIM1, POU3F3, INPP5D, BHLHE40, ENO1, MDFI, NF2, IKZF1, KLF11, SMAD4, SMAD3, CENPF, TRIM24, WWTR1, FOXP2, HDAC4, CDKN1B, HDAC1, …	0.0431401	55.7458
regulation of transmission of nerve impulse	21	PLAT, EGFR, COL4A4, PPFIA3, PRKCZ, TF, ADORA2A, GRIK2, TACR1, MAP1B, CTNND2, BCAN, NLGN3, CDH2, GRIA4, VGF, LAMA2, HTR1B, GRIA2, BHLHE40, HTR2A	0.0432247	55.8181
regulation of specific transcription from RNA polymerase II promoter	15	PPARA, IKZF1, SMAD3, PRKDC, NFKB1, TCF7L2, CITED2, HDAC4, VDR, GATA2, NOTCH1, HDAC1, GATA6, TBL1X, SMARCA2	0.0434985	56.0513
branching involved in ureteric bud morphogenesis	6	BMP4, PGF, LAMA5, SMAD4, PBX1, GZF1	0.0435314	56.0792
ureteric bud morphogenesis	6	BMP4, PGF, LAMA5, SMAD4, PBX1, GZF1	0.0435314	56.0792
astrocyte activation	3	EGFR, CNTF, ADORA2A	0.0435491	56.0943
regulation of protein kinase activity	42	PRKCZ, CAV1, ADCY7, PDGFB, ADORA2A, TGFB3, LPAR3, TLR3, TLR6, TRIB2, TRIB1, CALCA, SLC11A1, MAP3K5, SPRY1, APP, CXCR4, HEXIM1, CDKN2C, ADRA2A, ADCY10, SERTAD1, FGD4, MDFI, EGFR, PRKCA, C5AR1, NF2, MET, LRRN3, HGF, PKIA, SH3BP5, CCND1, CDKN1B, CCND2, HIPK3, FABP4, RELN, PRKD3, VLDLR, HTR2A	0.0436992	56.2214
regulation of cell motion	26	PDGFB, TACR1, MMP9, PAX6, ABI3, TRIB1, CITED2, IGF1R, CXCR4, UNC5C, LAMB1, EGFR, PTPRK, F10, NF2, SMAD3, NEXN, IRS1, VASH1, LAMA2, CDKN1B, LAMA5, F3, TGFBR3, ARAP3, IGFBP3	0.0437993	56.3061
positive regulation of transferase activity	31	PRKCZ, ADCY7, PDGFB, ADORA2A, TGFB3, LPAR3, TLR3, TLR6, POT1, CALCA, SERINC2, SLC11A1, MAP3K5, CXCR4, ADRA2A, ADCY10, FGD4, EGFR, MDFI, VAV3, C5AR1, LRRN3, MET, HGF, IRS1, CCND1, CCND2, RELN, PRKD3, HTR2A, VLDLR	0.0443556	56.7736
eye morphogenesis	12	BMP4, SHROOM2, IRX5, SOX2, PAX6, PRKCI, RORB, RARB, ZEB1, BMP7, COL8A2, EPHB1	0.0452674	57.5297
regulation of establishment of protein localization	18	BMP4, MDFI, PRKCZ, CADM1, ADORA2A, PRKCI, TGFB3, SMAD4, SMAD3, CIDEA, CDH1, CD40, NLRP3, PKIA, PCSK1, SORBS1, GLMN, BMPR1A	0.0457361	57.9135
insulin receptor signaling pathway	8	PHIP, IGF1R, GRB10, SORBS1, FOXC2, STXBP4, PIK3R3, IRS1	0.0458699	58.0224
diencephalon development	8	ARX, BMP4, GATA2, PCSK1, SOX2, PAX6, CDH1, POU3F2	0.0458699	58.0224
actin filament-based process	31	MTSS1, SHROOM1, PRKCZ, PDGFB, NUAK2, PDLIM7, LMO7, INPP5K, SORBS1, ADRA2A, CNN1, FGD5, FGD4, FMNL1, NF2, ACTA1, PRKCI, RICTOR, GAS7, ELMO1, TNNT2, EPB41L3, RND1, EPB41L1, LIMCH1, SCIN, FHOD3, MYH11, OPHN1, ADD2, PARVA	0.0464488	58.4908
negative regulation of phosphorylation	9	PRKCA, INHBA, PRKCZ, CAV1, CDKN1B, NF2, CDKN2C, SMAD6, IGFBP3	0.0471462	59.0484
negative regulation of neurogenesis	9	BMP4, LINGO1, SEMA4F, RTN4R, NGFR, BMP7, RUFY3, MBP, BMPR1A	0.0471462	59.0484
positive regulation of cell death	51	CADM1, GRIK2, MMP9, TGFB3, FOXO3, APP, MAP3K5, PTGIS, CDKN2C, RARB, MX1, FOSL1, TOP2A, PRKCA, PTPRF, BCL2L13, PRKCE, NLRP3, ARHGEF12, DDIT3, DAPK1, INHBA, HIPK1, SCIN, NGFR, UNC13B, ADORA2A, PRKDC, SOX4, NR3C1, ZBTB16, MSX2, VDR, PLEKHG5, INPP5D, FGD4, PHLDA1, BMP4, COL4A3, VAV3, CEBPB, TM2D1, SMAD3, CIDEA, NOTCH1, PLA2G4A, CDKN1B, NUPR1, PPP1R13B, BMP7, IGFBP3	0.0471546	59.0551
liver development	10	MAN2A1, CCND1, NOTCH1, CADM1, CCND2, GATA6, ALDH2, TGFBR3, HGF, CITED2	0.0472007	59.0918
di-, tri-valent inorganic cation transport	24	TRPM3, JPH4, TF, CAV1, CACNA2D1, TRPC6, CACHD1, MFI2, CACNG4, SFXN1, CACNB4, TCN2, ITPR3, FKBP1B, TRPM2, PRKCB, SLC11A1, VDR, BSPRY, STEAP2, SLC40A1, SCARA5, STEAP1, NFATC1	0.0473799	59.2337
positive regulation of protein kinase cascade	23	F10, ERBB3, LEPR, LGALS1, TSPAN6, LPAR3, TLR3, GJA1, CD40, WLS, TLR6, IL31RA, LIF, ZDHHC17, CNTF, PLK2, MAP3K3, MIER1, NEDD4, F3, PLEKHG5, MAPK8IP2, RHOC	0.0479073	59.649
microtubule-based movement	17	DYNC1I1, PRKCZ, KIF27, UCHL1, KIF15, DNAH3, TUBA8, APP, MACF1, DYNC2H1, DYNLRB2, KIF21A, NEFL, APBA1, TUBB3, KIF20A, KIF13B	0.048501	60.1116
embryonic appendage morphogenesis	14	DICER1, LEF1, PRRX2, ZBTB16, MBNL1, GJA5, MSX2, NOTCH1, CYP26B1, LRP6, DYNC2H1, PBX1, RARB, WNT7A	0.0493437	60.7596
embryonic limb morphogenesis	14	DICER1, LEF1, PRRX2, ZBTB16, MBNL1, GJA5, MSX2, NOTCH1, CYP26B1, LRP6, DYNC2H1, PBX1, RARB, WNT7A	0.0493437	60.7596
positive regulation of intracellular transport	7	BMP4, NEDD4, SMAD4, TGFB3, SMAD3, CDH1, BMPR1A	0.0493722	60.7814

## Sheet: GO-MF
Gene ontology terms (molecular function)	Counts in 1585 genes	Genes in the term	P value	FDR
protein binding	838	LDHA, PPP2R5A, PPP2R5C, MED23, RORB, RADIL, CDH22, CDH20, APP, MAP3K5, CCR10, BTBD3, SERPINE1, STAG2, TBPL1, STAG1, PIK3CG, SH3GL3, LRRC4, BTBD7, BTBD6, OLFML2A, SERPING1, MED13, GLUL, PTRF, TAGLN, F3, CYP1B1, CACNB4, ALCAM, SLC29A1, AHNAK2, FGL2, ACACA, GAS7, GAS6, RGS2, PKP1, PKP2, PKP4, RGS6, RGS7, SMURF2, FGF7, GRIP1, LRRC15, INSRR, IL4R, SNPH, SLC22A4, SLC22A5, FGF1, USP15, ERRFI1, ALS2CL, S…	5.14489e-12	8.35567e-09
calcium ion binding	119	CADM3, S100A6, LTBP1, TNNC1, LTBP4, MMP9, NELL2, ENPEP, SYT7, MMP3, DNASE1L3, CDH22, CDH20, CCBE1, S100A1, MATN2, RET, F10, NCALD, COLEC12, ACTN2, COLEC11, THBD, CAMK4, VSNL1, RELN, EFCAB7, CRELD1, PCDH20, CACNB4, PCDHAC2, MYL9, ITGAX, MACF1, CRB2, TTYH2, GALNS, HEG1, ENTPD2, CACNA2D1, HPCAL1, S100A16, TRPC6, PCDH10, ITGA3, ITGA4, CELSR1, PCDH19, GAS6, NOTCH3, ITGA9, PLA2G4A, NOTCH1, CLGN, ITGA6,…	1.61207e-05	0.026178
actin binding	52	MTSS1, TNNC1, MYBPC3, LMO7, MTSS1L, HOOK1, CXCR4, SNTB1, MSN, EGFR, FMNL1, NCALD, CLMN, SPIRE1, ACTN2, NEXN, TNNT2, EPB41L3, MYRIP, EPB41L1, TAGLN, LIMCH1, SCIN, FHOD3, OPHN1, ADD3, ADD2, PARVA, SHROOM1, ABLIM2, SHROOM2, ABLIM3, TPM2, MACF1, SORBS1, CNN1, SCNN1A, FGD4, PHACTR1, CAP2, MAP1B, SYNPO2, COTL1, GAS7, CORO1C, LSP1, SYNE2, CAPG, MYH11, MYO16, SPTBN1, MARCKS	3.8864e-05	0.0630994
alkali metal ion binding	40	KCNJ16, KCNH1, SLC9A7, SCN1A, SLC5A5, SLC13A5, SLC38A2, SCN3A, SLC20A2, KCNA5, KCNJ2, KCNK13, KCNK12, KCNS3, KCNS1, SLC23A2, KCNK5, SLC22A4, SLC22A5, SCNN1A, KCNG1, SLC4A5, SLC12A7, SLC12A8, KCND3, SLC12A2, KCNB2, KCNB1, ATP1A3, SLC10A4, KCNK1, TRPM2, HDAC4, KCNJ4, SLC4A10, SLC17A6, SLC6A8, SLC5A6, SLC13A4, KCNH2	4.30861e-05	0.069952
symporter activity	28	SLC16A14, SLC5A5, SLC38A2, SLC13A5, SLC22A18, SLC15A2, SLC20A2, SLC6A20, SLC16A11, SLC1A5, SLC2A5, SLC23A2, SLC22A4, SLC22A5, SLC12A7, SLC12A8, SLC12A2, SLC6A15, SLC10A4, SLC16A2, SLC4A10, SLC17A6, SLC16A6, SLC6A8, SLC6A6, SLC5A6, SLC13A4, SLC25A18	5.46451e-05	0.0887108
phosphotransferase activity, alcohol group as acceptor	95	KCNH1, LTBP1, CDK18, NUAK2, LTBP4, PIP5K1B, DMPK, INSRR, MAP3K5, WNK4, STK39, CNTLN, IP6K1, ADCK4, CDK14, PIK3CG, PRKCA, EGFR, RET, CAMK1G, TNIK, PFKL, PIK3C2B, PFKP, PRKCI, WNK1, PI4KA, PRKCG, WNK2, PRKCE, IRS1, DAPK1, PRKCB, PRKD1, DDR1, ACVR2A, CCND1, MAST1, HIPK1, CAMK4, RFK, SCYL2, HIPK3, BRDT, RELN, MST1R, CSNK1G3, KCNH2, PRKD3, CAMK1D, NRBP2, FGFR2, FGFR1, PRKCZ, PFKFB4, PFKFB3, ERBB3, HK2…	6.86428e-05	0.111423
signal transducer activity	250	LTBP1, LTBP4, FST, LPAR3, RORB, PGR, LPHN2, S1PR3, MAP3K5, HTR1B, CCR10, GRID2, GNG2, RARB, GNG7, F11R, PTPRK, C5AR1, PTPRF, RXRG, COLEC12, PTPRT, CD40, MED13, PTPRO, PPARGC1B, PDCD1LG2, GRB10, CD36, MST1R, UNC13B, GRB14, PRLHR, ERBB3, SORCS1, ADRBK2, SORCS2, EPHB1, SEMA5B, PROCR, BAI2, AGRN, OLFM1, BLNK, BMP4, IL23R, SMAD9, PTPN18, TM2D1, SMAD6, LGALS1, SMAD5, IL1RN, SMAD4, SMAD3, CELSR1, NOTCH3…	7.72946e-05	0.125458
molecular transducer activity	250	LTBP1, LTBP4, FST, LPAR3, RORB, PGR, LPHN2, S1PR3, MAP3K5, HTR1B, CCR10, GRID2, GNG2, RARB, GNG7, F11R, PTPRK, C5AR1, PTPRF, RXRG, COLEC12, PTPRT, CD40, MED13, PTPRO, PPARGC1B, PDCD1LG2, GRB10, CD36, MST1R, UNC13B, GRB14, PRLHR, ERBB3, SORCS1, ADRBK2, SORCS2, EPHB1, SEMA5B, PROCR, BAI2, AGRN, OLFM1, BLNK, BMP4, IL23R, SMAD9, PTPN18, TM2D1, SMAD6, LGALS1, SMAD5, IL1RN, SMAD4, SMAD3, CELSR1, NOTCH3…	7.72946e-05	0.125458
kinase activity	106	LTBP1, LTBP4, NELL2, DMPK, MAP3K5, CDKN2C, WNK4, STK39, PIK3CG, EGFR, RET, TNIK, WNK1, WNK2, IRS1, CAMK4, SCYL2, RFK, RELN, MST1R, CSNK1G3, NRBP2, FGFR2, FGFR1, PFKFB4, PFKFB3, ERBB3, ADRBK2, ULK4, CCL4, EPHB1, CAMKV, TTBK2, DYRK4, DYRK3, CNKSR2, CNKSR1, MET, MAP2K4, BMX, OXSR1, RPS6KL1, GLYCTK, CASS4, CDKN1B, PLK2, TGFBR3, WIF1, GK, MERTK, PLAU, KCNH1, SEPHS2, CDK18, NUAK2, PIP5K1B, INSRR, IP6K1…	0.000107581	0.174576
secondary active transmembrane transporter activity	36	SLC16A14, SLC9A7, SLC5A5, SLC38A2, SLC13A5, SLC22A18, SLC6A20, SLC20A2, SLC15A2, SLC16A11, SLC47A1, SLC19A2, SLC11A1, SLC1A5, SLC2A5, SLC23A2, SLC22A4, SLC22A5, SLC4A5, SLC12A7, SLC12A8, SLC12A2, SLC6A15, SLC10A4, SLC7A11, SLC26A4, SLC16A2, SLC4A10, SLC17A6, SLC16A6, SLC26A7, SLC6A8, SLC6A6, SLC5A6, SLC13A4, SLC25A18	0.000132039	0.214226
protein kinase C activity	8	PRKCA, PRKD1, PRKCZ, PRKCI, PRKCG, PRKCE, PRKD3, PRKCB	0.000138991	0.225492
protein kinase activity	80	KCNH1, LTBP1, CDK18, NUAK2, LTBP4, DMPK, INSRR, MAP3K5, WNK4, STK39, CNTLN, ADCK4, CDK14, PRKCA, EGFR, RET, TNIK, CAMK1G, PRKCI, WNK1, PRKCG, WNK2, PRKCE, IRS1, DAPK1, PRKCB, PRKD1, DDR1, ACVR2A, CCND1, MAST1, HIPK1, CAMK4, SCYL2, HIPK3, BRDT, RELN, MST1R, CSNK1G3, KCNH2, PRKD3, CAMK1D, NRBP2, FGFR2, PRKCZ, FGFR1, ERBB3, ADRBK2, PRKDC, ULK4, CCL4, EPHB1, TRIB2, TRIB1, CAMKV, IGF1R, MAP3K3, TTBK2,…	0.000255772	0.414585
carboxylic acid transmembrane transporter activity	20	SLC38A5, SLC38A2, SLC13A5, ABCB11, SLC6A20, SLC7A8, SLC6A15, SLC10A4, SLC7A11, SLCO2A1, SLC7A7, SLC16A2, SLC1A5, SLC17A6, SLC7A3, SLC16A6, SLC26A7, SLC6A6, SLC43A1, SLC43A2	0.00035915	0.581692
organic acid transmembrane transporter activity	20	SLC38A5, SLC38A2, SLC13A5, ABCB11, SLC6A20, SLC7A8, SLC6A15, SLC10A4, SLC7A11, SLCO2A1, SLC7A7, SLC16A2, SLC1A5, SLC17A6, SLC7A3, SLC16A6, SLC26A7, SLC6A6, SLC43A1, SLC43A2	0.000414732	0.671431
cytoskeletal protein binding	68	MTSS1, TNNC1, MYBPC3, LMO7, MTSS1L, HOOK1, CXCR4, SNTB1, MSN, EGFR, FMNL1, DYNC1I1, RET, ACTA1, CLMN, NCALD, NUSAP1, SPIRE1, PTPRT, ACTN2, NEXN, FARP1, TNNT2, EPB41L3, SDC1, MYRIP, EPB41L1, TAGLN, LIMCH1, SCIN, FHOD3, OPHN1, ADD3, ADD2, PARVA, ABLIM2, SHROOM1, SHROOM2, ADORA2A, ABLIM3, EPB41L4B, TPM2, PXN, SORBS1, MACF1, SORBS2, CNN1, SCNN1A, CDC42EP3, FGD4, PHACTR1, CAP2, NF2, MAP1B, SYNPO2, COT…	0.000431998	0.699292
transmembrane transporter activity	110	SLC9A7, S100A6, SLC13A5, SLC22A18, GABRB3, SCN3A, SLC6A20, GRIK2, GRIK4, SLC7A8, AQP4, AQP1, AQP3, SLC7A7, SLC2A5, KCNK5, GRID2, SLC4A5, SLC12A7, KCND3, SLC12A8, ABCB11, ADAMTS8, SLC40A1, CLCN1, SLC2A12, SLC38A5, SCN1A, SLC38A2, SFXN1, CACNB4, KCNA5, KCNJ2, ATP6V0B, SLCO2A1, SLC29A1, KCNS3, SLC11A1, KCNS1, TTYH2, CACNA2D1, TRPC6, KCNB2, KCNB1, SLC6A15, KCNK1, KCTD8, KCNJ4, SLC4A10, SLC7A3, SLC13A…	0.00045571	0.737542
substrate-specific transmembrane transporter activity	101	SLC9A7, S100A6, SLC13A5, SLC22A18, GABRB3, SCN3A, GRIK2, SLC6A20, GRIK4, SLC7A8, AQP4, AQP1, AQP3, SLC7A7, SLC2A5, KCNK5, GRID2, SLC4A5, SLC12A7, KCND3, ABCB11, ADAMTS8, SLC40A1, CLCN1, SLC2A12, SLC38A5, SCN1A, SLC38A2, SFXN1, KCNA5, CACNB4, KCNJ2, ATP6V0B, SLCO2A1, SLC29A1, KCNS3, SLC11A1, KCNS1, TTYH2, CACNA2D1, TRPC6, KCNB2, KCNB1, SLC6A15, KCNK1, KCTD8, KCNJ4, SLC4A10, SLC7A3, SLC13A4, KCNH1,…	0.000658902	1.06475
diacylglycerol binding	16	PRKCA, PRKCZ, VAV3, PRKCI, PRKCG, ARHGAP29, PRKCE, PRKCB, PRKD1, RASSF5, STAC2, STAC, RASGRP1, CHN2, UNC13B, PRKD3	0.000706789	1.14172
protein complex binding	32	LTBP4, FSTL3, STRN, TIMP2, PHIP, PCSK2, IGF1R, SORBS1, TGFBI, PMS2, COL4A3, PTPRF, ADAM23, BCKDHB, MAP1B, ACTN2, IRS1, ACVR2A, GRB10, CCND1, GPR34, DOK3, ADAMTS8, PKP1, ITGA6, LAMA5, MAPK8IP2, MYO16, SPTBN1, ADAM22, GRB14, HTR2A	0.000998422	1.60923
enzyme regulator activity	101	PPP2R5A, PPP2R5C, FGF13, TBC1D19, TBC1D15, APP, MAP3K5, CDKN2C, SERPINE1, RAPGEF6, RAPGEF3, TFPI2, EGFR, TNIK, WNK1, SERPING1, DEPDC1, BCL2L13, PKIA, FARP1, CST7, ARRB1, CSTB, HSPB2, OPHN1, WFDC1, ERC1, SPATA13, CAV1, ERBB3, TIMP4, TIMP2, ADAP1, TAGAP, HEXIM1, FGD5, FGD4, PHACTR1, TBC1D2B, VAV3, DOCK9, DOCK5, SERPINI1, CAMK2N2, CDKN1B, RGS2, RGS5, RGS6, PCSK1N, MYBPC3, PRDX5, SHOC2, ARHGAP21, ARH…	0.00104567	1.68478
extracellular matrix structural constituent	18	COL4A4, OPTC, COL4A3, WNT16, COL15A1, PRELP, COL9A2, WNT7B, FBLN1, FBLN2, COL27A1, ACAN, LAMB1, COL24A1, WNT6, TFPI2, MFAP5, COL8A2	0.0012057	1.94025
transferase activity, transferring phosphorus-containing groups	113	LTBP1, LTBP4, NELL2, DMPK, MAP3K5, CDKN2C, WNK4, STK39, PIK3CG, EGFR, RET, TNIK, POLG, WNK1, WNK2, IRS1, CAMK4, SCYL2, RFK, RELN, MST1R, CSNK1G3, NRBP2, FGFR2, FGFR1, PFKFB4, PFKFB3, ERBB3, ADRBK2, ULK4, CCL4, EPHB1, CAMKV, TTBK2, DYRK4, DYRK3, CNKSR2, CNKSR1, MET, MAP2K4, BMX, OXSR1, RPS6KL1, GLYCTK, CASS4, CDKN1B, PLK2, TGFBR3, WIF1, GK, MERTK, PLAU, KCNH1, SEPHS2, CDK18, NUAK2, PIP5K1B, INSRR,…	0.00132383	2.12844
transforming growth factor beta receptor, cytoplasmic mediator activity	6	CDKN1B, SMAD9, SMAD6, SMAD5, SMAD4, SMAD3	0.00155256	2.49186
enzyme activator activity	47	CAV1, TBC1D8, TBC1D9, ERBB3, MYBPC3, RALGAPB, FGF13, TBC1D19, TIMP2, FAM13B, ADAP1, ARHGAP21, ALDH1A1, ARHGAP22, TBC1D15, MAP3K5, SMAP2, APP, ARHGAP11A, ERRFI1, RASA4, ALS2CL, ANGPT4, TBC1D2B, VAV3, RALBP1, MMP17, RGS18, DEPDC1, MMP15, ARHGAP29, TRIM23, ARHGEF12, BCL2L13, MMP14, RGS14, ARHGAP25, RGS2, RGS5, MAPK8IP2, RGS6, SRGAP3, HSPB2, OPHN1, CHN2, ARAP3, IGFBP3	0.00168876	2.70766
substrate-specific transporter activity	112	XPO1, SLC9A7, S100A6, SLC13A5, SLC22A18, GABRB3, SCN3A, SLC6A20, AP1G1, GRIK2, GRIK4, SLC7A8, AQP4, AQP1, AQP3, SLC7A7, SLC2A5, KCNK5, GRID2, PITPNC1, SLC4A5, SLC12A7, KCND3, ABCB11, PCTP, ADAMTS8, SLC40A1, CLCN1, SLC2A12, SLC38A5, SCN1A, SLC38A2, SFXN1, CACNB4, KCNA5, KCNJ2, ATP6V0B, SLCO2A1, SLC29A1, KCNS3, SLC11A1, KCNS1, TTYH2, CACNA2D1, TRPC6, KCNB2, KCNB1, SLC6A15, KCNK1, KCTD8, KCNJ4, SLC4…	0.00205104	3.27948
delayed rectifier potassium channel activity	6	KCNH1, KCNS3, KCNS1, KCNB2, KCNA5, KCNH2	0.00246935	3.93582
glycosaminoglycan binding	24	FGFR2, BMP4, HAPLN1, FGFR1, HAPLN4, FGF7, PGF, LTBP4, BCAN, FGF10, NLRP3, SOD3, PRELP, PCOLCE2, PODXL2, APP, ADAMTS8, RSPO2, ACAN, FBLN7, TGFBR3, BMP7, NCAN, FGF1	0.0025854	4.11716
metallopeptidase activity	29	ERMP1, CPM, ADAMTSL1, ADAMTS14, AGTPBP1, CNDP2, ADAMTSL3, MMP9, MME, ENPEP, MMP3, MMP25, ADAMTS10, ADAM23, PM20D1, MMP17, PAPLN, MMP15, MMP14, XPNPEP2, ADAMTS7, NAALAD2, FOLH1, AQPEP, ADAMTS8, THSD4, ADAM19, ADAM22, ADAMTS4	0.00280661	4.46195
sodium ion binding	21	SLC5A5, SLC9A7, SCN1A, SLC38A2, SLC13A5, SCN3A, SLC12A2, SLC20A2, ATP1A3, SLC10A4, TRPM2, SLC4A10, SLC17A6, SLC6A8, SLC23A2, SLC22A4, SLC5A6, SLC22A5, SLC13A4, SCNN1A, SLC4A5	0.00298309	4.73617
potassium ion binding	22	KCNH1, KCNJ16, SLC12A7, SLC9A7, KCND3, SLC12A8, SLC12A2, KCNB2, KCNB1, ATP1A3, KCNA5, KCNJ2, KCNK1, KCNK13, KCNK12, KCNS3, HDAC4, KCNJ4, KCNS1, KCNK5, KCNH2, KCNG1	0.00394271	6.21443
polysaccharide binding	25	FGFR2, FGFR1, FGF7, PGF, LTBP4, BCAN, FGF10, APP, RSPO2, ACAN, FGF1, BMP4, HAPLN1, HAPLN4, NLRP3, SOD3, PCOLCE2, PRELP, PODXL2, ADAMTS8, FBLN7, TGFBR3, CLEC7A, BMP7, NCAN	0.00426631	6.70804
pattern binding	25	FGFR2, FGFR1, FGF7, PGF, LTBP4, BCAN, FGF10, APP, RSPO2, ACAN, FGF1, BMP4, HAPLN1, HAPLN4, NLRP3, SOD3, PCOLCE2, PRELP, PODXL2, ADAMTS8, FBLN7, TGFBR3, CLEC7A, BMP7, NCAN	0.00426631	6.70804
enzyme binding	65	SLC22A18, GRIK2, STRN, SHOC2, FOXO3, IL31RA, CDKN2C, SERPINE1, RAPGEF6, PLCB1, TOP2A, S100A1, DHCR24, KIF13B, ALS2CL, EGFR, FMNL1, PTPRK, PFKL, NCF2, RALBP1, POLG, CD40, PRKCE, IRS1, CCND1, MYRIP, CCND2, BTG1, F3, CSTB, PIAS1, ERC1, ADD3, ADAMTS4, PRKCZ, CAV1, ITGB2, CDH1, CDH2, TCF7L2, POT1, TRIB1, IGF1R, PPP1R16B, SORBS1, CCS, FGD5, LAMB1, CDC42EP4, NEFL, EXOC2, FGD4, DOCK9, EXPH5, SMAD3, TRIM2…	0.00442882	6.95501
transporter activity	130	XPO1, SLC9A7, S100A6, SLC13A5, SLC22A18, SCN3A, GABRB3, SLC6A20, AP1G1, GRIK2, GRIK4, SLC7A8, AQP4, SYT7, AQP1, AQP3, SLC7A7, SLC2A5, KCNK5, GRID2, PITPNC1, SLC4A5, SLC12A7, KCND3, SLC12A8, ABCB11, PCTP, ADAMTS8, SLC40A1, CLCN1, SLC38A5, SLC2A12, SCN1A, SLC38A2, SFXN1, CACNB4, KCNA5, KCNJ2, ATP6V0B, SLCO2A1, SLC29A1, KCNS3, SLC11A1, KCNS1, TTYH2, CACNA2D1, TRPC6, KCNB2, KCNB1, SLC6A15, KCNK1, KCT…	0.0047632	7.46125
amino acid transmembrane transporter activity	13	SLC38A5, SLC38A2, SLC6A20, SLC7A8, SLC6A15, SLC7A11, SLC7A7, SLC1A5, SLC17A6, SLC7A3, SLC6A6, SLC43A1, SLC43A2	0.00476453	7.46326
transcription activator activity	53	PPARA, GRIP1, PDLIM1, MED23, FOXO3, PAX3, ZEB1, CITED2, IL31RA, EPC1, GATA6, RARB, FOSL1, TBPL1, SERTAD1, SOX10, LEF1, ACTN2, ARID1B, MED13, NPAS4, PPARGC1B, CAMK4, FOXC2, BRDT, TGFB1I1, PIAS1, SMARCA2, CYTL1, CDH1, NFYA, SOX9, HAND2, ZSCAN21, TFEC, POU3F3, NFATC2, ETV4, NFATC1, CEBPB, SMAD5, SMAD4, SMAD3, TRIM24, NR4A3, WWTR1, HDAC4, NOTCH1, HDAC1, HOXB9, TBL1X, KLF4, NFIB	0.0047662	7.46577
amine transmembrane transporter activity	15	SLC38A5, SLC38A2, SLC6A20, SLC7A8, SLC6A15, SLC7A11, SLC7A7, SLC1A5, SLC17A6, SLC7A3, SLC6A6, SLC22A4, SLC22A5, SLC43A1, SLC43A2	0.00478225	7.49002
active transmembrane transporter activity	48	SLC38A5, SLC16A14, SLC9A7, SLC5A5, SLC22A18, SLC13A5, SLC38A2, ATP10B, SLC6A20, SLC20A2, SLC15A2, SLC16A11, SLC7A8, ATP10D, SLC47A1, SLC19A2, ATP6V0B, SLC7A7, SLC1A5, SLC11A1, SLC2A5, SLC23A2, SLC22A4, SLC22A5, SLC43A1, SLC43A2, SLC4A5, SLC12A7, SLC12A8, SLC12A2, ABCB11, ATP1A3, SLC6A15, SLC10A4, SLC7A11, SLC26A4, SLC16A2, SLC4A10, SLC17A6, SLC7A3, SLC16A6, SLC26A7, SLC6A8, SLC6A6, ABCC1, SLC5A6,…	0.00484387	7.583
transmembrane receptor protein tyrosine kinase activity	14	FGFR2, EGFR, FGFR1, RET, ERBB3, MET, IRS1, EPHB1, INSRR, DDR1, IGF1R, MST1R, MERTK, CRIM1	0.00515293	8.04803
ion transmembrane transporter activity	85	KCNH1, KCNJ16, S100A6, SLC5A5, SLC9A7, SLC22A18, SLC13A5, GABRB3, ATP10B, SCN3A, SLC6A20, SLC15A2, GRIK2, SLC20A2, ANO1, GRIK4, SLC7A8, GJA1, ATP10D, HVCN1, KCNK13, KCNK12, SLC1A5, SLC2A5, SLC23A2, KCNK5, SLC22A4, GRID2, SLC22A5, KCNG1, SLC4A5, TRPM3, SLC12A7, KCND3, SVOP, ABCB11, CACNG4, CLIC2, CYB5A, TRPM2, SLC26A4, ADAMTS8, CLIC3, SLC26A7, KCNH2, SLC40A1, CLCN1, TF, SCN1A, SHROOM2, SFXN1, CACN…	0.0055543	8.64867
actin filament binding	12	EGFR, SHROOM1, SHROOM2, MACF1, TNNC1, SCIN, MYO16, MARCKS, NEXN, GAS7, ADD2, FGD4	0.00575606	8.94921
phosphoric diester hydrolase activity	16	ENPP6, GDPD5, PDE3A, GDPD2, PLCL2, PDE7B, PLCB4, PDE1B, PDE7A, PDE5A, PLCG2, PDE9A, PDE8A, PLCB1, PHLDB2, SMPD3	0.00624293	9.67063
PDZ domain binding	11	GPR34, CADM1, GRIA2, GRIK2, SLC22A4, SYNJ2, TGFBR3, GJA1, SLC22A5, APBA1, LNX1	0.00691943	10.6641
binding	1138	LDHA, PDP2, SCN3A, PPP2R5A, PPP2R5C, RORB, MED23, RADIL, LPHN2, CDH22, MAP3K5, APP, CDH20, DIRAS2, CCR10, BTBD3, SERPINE1, TBPL1, STAG2, STAG1, PIK3CG, SH3GL3, LRRC4, BTBD7, BTBD6, OLFML2A, SERPING1, MED13, TOX3, GLUL, PTRF, TAGLN, SCYL2, F3, HSD11B2, UNC13B, SCN1A, CYP1B1, AHCTF1, CACNB4, ARX, SLC29A1, ALCAM, LYL1, AHNAK2, FGL2, RECQL4, CYP46A1, ACACA, GAS7, GAS6, PKP1, RGS2, PKP2, PKP4, RGS6, R…	0.00722846	11.1146
receptor binding	100	MTSS1, IL16, CADM1, PDGFB, PGF, LTBP4, ARNT2, TGFB3, STRN, FGF10, OSGIN1, FGF13, PGR, NOV, APP, TGFBI, EBI3, STC2, PTPRF, PLXNB1, ACTN2, MED13, IRS1, PPARGC1B, GRB10, ADAMTS8, STC1, PIAS1, TGFB1I1, GRB14, ADORA2A, CYTL1, CX3CL1, TIMP2, GREM2, CCL4, LIF, ALCAM, VDR, FGL2, BMP4, VAV3, ADAM23, SMAD6, IL1RN, SMAD3, HGF, REEP1, GAS6, LAMA2, SEMA6A, ITGA6, PENK, CXCL14, NEDD4, LAMA5, GLMN, TGFBR3, ADAM…	0.00768011	11.769
nucleoside-triphosphatase regulator activity	52	MYBPC3, TBC1D19, ARHGAP21, TBC1D15, ARHGAP22, SMAP2, RAPGEF6, RAPGEF3, ARHGAP11A, ERRFI1, ALS2CL, TNIK, RALBP1, RAB3IL1, DEPDC1, ARHGAP29, ARHGEF12, FARP1, ARHGAP25, SH2D3C, MYRIP, SRGAP3, OPHN1, ERC1, SPATA13, TBC1D8, TBC1D9, RALGAPB, FAM13B, ADAP1, ALDH1A1, TAGAP, PLEKHG1, RASGRP1, PLEKHG5, FGD5, RASA4, FGD4, TBC1D2B, VAV3, DOCK9, EXPH5, RGS18, RICTOR, DOCK5, RGS14, RALGDS, RGS2, RGS5, RGS6, CH…	0.00869188	13.2187
GTPase regulator activity	51	TBC1D19, ARHGAP21, TBC1D15, ARHGAP22, SMAP2, RAPGEF6, ARHGAP11A, RAPGEF3, ERRFI1, ALS2CL, TNIK, RALBP1, RAB3IL1, DEPDC1, ARHGAP29, ARHGEF12, FARP1, ARHGAP25, SH2D3C, MYRIP, SRGAP3, OPHN1, ERC1, SPATA13, TBC1D8, TBC1D9, RALGAPB, FAM13B, ADAP1, ALDH1A1, TAGAP, PLEKHG1, RASGRP1, PLEKHG5, FGD5, RASA4, FGD4, TBC1D2B, VAV3, DOCK9, EXPH5, RGS18, RICTOR, DOCK5, RGS14, RALGDS, RGS2, RGS5, RGS6, CHN2, ARAP3	0.00895266	13.5888
insulin receptor binding	8	PHIP, IGF1R, GRB10, DOK3, PTPRF, SORBS1, IRS1, GRB14	0.00924798	14.006
protein kinase regulator activity	15	ERBB3, WNK1, FGF13, PKIA, CAMK2N2, TRIB2, TRIB1, SH3BP5, CCND1, CDKN1B, HEXIM1, CDKN2C, MAPK8IP2, RAPGEF3, ANGPT4	0.0107524	16.1023
GTPase activator activity	31	TBC1D8, TBC1D9, RALGAPB, TBC1D19, FAM13B, ADAP1, ALDH1A1, ARHGAP21, TBC1D15, ARHGAP22, SMAP2, ARHGAP11A, ERRFI1, RASA4, ALS2CL, TBC1D2B, VAV3, RALBP1, RGS18, ARHGAP29, DEPDC1, ARHGEF12, RGS14, ARHGAP25, RGS2, RGS5, RGS6, SRGAP3, OPHN1, CHN2, ARAP3	0.0108533	16.2413
insulin-like growth factor I binding	4	IGF1R, IGFBP6, IGFBP2, IGFBP3	0.0111543	16.6542
specific transcriptional repressor activity	9	HDAC4, IKZF1, HEXIM1, SMAD3, NFKB1, ZBTB16, PAX3, TCF7L2, FOXP2	0.011581	17.2364
protein kinase inhibitor activity	9	SH3BP5, CDKN1B, CDKN2C, HEXIM1, WNK1, PKIA, CAMK2N2, TRIB2, TRIB1	0.011581	17.2364
structural constituent of cytoskeleton	14	INA, ACTA1, EPB41L4B, BICD1, CTNNA2, TNNT2, SORBS2, PPL, DSP, SPTBN1, MSN, AGRN, NEFL, ADD3	0.0119902	17.7911
phosphoric ester hydrolase activity	43	ENPP6, PDP2, PFKFB4, CDC14A, PFKFB3, PLCL2, PLCB4, PDE1B, INPP5K, INPP5J, SYNJ2, INPP5D, PDE8A, PLCB1, MTMR7, PPAP2B, PTPN6, PTPRK, PTPRD, PTPRF, PTPN18, PGAP1, PTPN14, CILP, GDPD5, BPGM, PTPRT, PDE3A, LPIN2, PTPRO, GDPD2, LPIN3, DUSP4, PDE7B, EYA2, PPM1J, PDE7A, PLCG2, PDE5A, PDE9A, INPP4B, PHLDB2, SMPD3	0.0121534	18.0113
channel activity	51	KCNH1, KCNJ16, SCN3A, GABRB3, GRIK2, GRIK4, ANO1, AQP4, KCNK13, AQP1, HVCN1, KCNK12, GJA5, AQP3, KCNK5, GRID2, KCNG1, TRPM3, KCND3, CACNG4, CLIC2, TRPM2, CLIC3, SLC26A7, KCNH2, STEAP1, CLCN1, SHROOM2, SCN1A, KCNA5, CACNB4, KCNJ2, FKBP1B, KCNS3, KCNS1, GPM6A, TTYH2, SCNN1A, CACNA2D1, TRPC6, KCNB2, KCNB1, GJB4, GRIA4, KCNK1, ITPR3, KCTD8, KCNJ4, GRIA2, GRIA1, KCNN3	0.0127715	18.8406
passive transmembrane transporter activity	51	KCNH1, KCNJ16, SCN3A, GABRB3, GRIK2, GRIK4, ANO1, AQP4, KCNK13, AQP1, HVCN1, KCNK12, GJA5, AQP3, KCNK5, GRID2, KCNG1, TRPM3, KCND3, CACNG4, CLIC2, TRPM2, CLIC3, SLC26A7, KCNH2, STEAP1, CLCN1, SHROOM2, SCN1A, KCNA5, CACNB4, KCNJ2, FKBP1B, KCNS3, KCNS1, GPM6A, TTYH2, SCNN1A, CACNA2D1, TRPC6, KCNB2, KCNB1, GJB4, GRIA4, KCNK1, ITPR3, KCTD8, KCNJ4, GRIA2, GRIA1, KCNN3	0.0132744	19.5094
kinase inhibitor activity	9	SH3BP5, CDKN1B, CDKN2C, HEXIM1, WNK1, PKIA, CAMK2N2, TRIB2, TRIB1	0.0136635	20.0233
gated channel activity	40	CLCN1, KCNJ16, KCNH1, SHROOM2, SCN1A, GABRB3, SCN3A, GRIK2, GRIK4, ANO1, CACNB4, KCNA5, KCNJ2, KCNK13, HVCN1, FKBP1B, KCNK12, KCNS3, KCNS1, KCNK5, GRID2, SCNN1A, KCNG1, CACNA2D1, KCND3, TRPC6, KCNB2, KCNB1, CACNG4, CLIC2, GRIA4, ITPR3, KCNK1, KCTD8, KCNJ4, CLIC3, GRIA2, GRIA1, KCNN3, KCNH2	0.0151252	21.9267
3',5'-cyclic-nucleotide phosphodiesterase activity	7	PDE7B, PDE1B, PDE7A, PDE5A, PDE9A, PDE3A, PDE8A	0.0156391	22.5857
kinase regulator activity	16	ERBB3, WNK1, FGF13, PKIA, CAMK2N2, TRIB2, TRIB1, SH3BP5, CCND1, CDKN1B, HEXIM1, CDKN2C, MAPK8IP2, RAPGEF3, PIK3R3, ANGPT4	0.0156832	22.6419
transmembrane receptor protein serine/threonine kinase activity	6	ACVR2A, LTBP1, LTBP4, TGFBR3, BMPR1B, BMPR1A	0.0171091	24.4419
ionotropic glutamate receptor activity	6	GRIA2, GRIK2, GRIA1, GRIK4, GRID2, GRIA4	0.0171091	24.4419
transforming growth factor beta receptor activity	6	ACVR2A, LTBP1, LTBP4, TGFBR3, BMPR1B, BMPR1A	0.0171091	24.4419
phosphofructokinase activity	4	PFKL, PFKFB4, PFKFB3, PFKP	0.0182502	25.8541
solute:cation symporter activity	16	SLC12A7, SLC5A5, SLC13A5, SLC12A2, SLC15A2, SLC20A2, SLC6A20, SLC6A15, SLC10A4, SLC1A5, SLC2A5, SLC6A8, SLC23A2, SLC6A6, SLC5A6, SLC13A4	0.0188054	26.5321
cyclic-nucleotide phosphodiesterase activity	7	PDE7B, PDE1B, PDE7A, PDE5A, PDE9A, PDE3A, PDE8A	0.0190814	26.867
insulin-like growth factor binding	7	NOV, IGF1R, KAZALD1, IGFBP6, IGFBP2, IGFBP3, CRIM1	0.0190814	26.867
metalloendopeptidase activity	17	ADAMTS14, ADAM23, MMP9, MMP17, MME, PAPLN, MMP15, MMP3, MMP14, MMP25, ADAMTS7, ADAMTS8, THSD4, ADAMTS10, ADAM19, ADAM22, ADAMTS4	0.0196129	27.508
growth factor binding	17	LTBP1, PDGFB, ERBB3, LTBP4, IGFBP6, TGFB3, NOV, ACVR2A, IGF1R, CD36, KAZALD1, IL4R, TGFBR3, NGFR, IGFBP2, IGFBP3, CRIM1	0.0213112	29.5207
extracellular-glutamate-gated ion channel activity	6	GRIA2, GRIK2, GRIA1, GRIK4, GRID2, GRIA4	0.021573	29.8263
semaphorin receptor binding	3	SEMA6A, PLXNB1, SEMA3C	0.0219328	30.2442
substrate specific channel activity	48	CLCN1, KCNJ16, KCNH1, SHROOM2, SCN1A, GABRB3, SCN3A, GRIK2, ANO1, GRIK4, AQP4, CACNB4, KCNA5, KCNJ2, KCNK13, HVCN1, AQP1, FKBP1B, KCNK12, AQP3, KCNS3, KCNS1, GPM6A, TTYH2, KCNK5, GRID2, SCNN1A, KCNG1, TRPM3, CACNA2D1, KCND3, TRPC6, KCNB2, KCNB1, CACNG4, CLIC2, GRIA4, ITPR3, KCNK1, TRPM2, KCTD8, KCNJ4, CLIC3, GRIA2, SLC26A7, GRIA1, KCNN3, KCNH2	0.0239749	32.5722
protein domain specific binding	41	MTSS1, PPARA, SHROOM2, CADM1, GRIK2, UVRAG, STRN, GJA1, MTSS1L, LNX1, HAND2, INPP5J, SLC22A4, TFDP2, SYNJ2, INPP5D, SLC22A5, NEFL, SCNN1A, APBA1, SHC4, STMN3, LDB2, ACTN2, IRS1, PPARGC1B, ELMO1, SH3BP5, PLSCR1, SON, TJP1, GPR34, GRIA2, NEDD4, SH3KBP1, TGFBR3, ADAM19, LRP2, ERC1, TBL1X, SH3BP2	0.02576	34.5475
protein serine/threonine kinase activity	51	LTBP1, CDK18, NUAK2, LTBP4, DMPK, MAP3K5, WNK4, STK39, ADCK4, CDK14, EGFR, PRKCA, TNIK, CAMK1G, WNK1, PRKCI, PRKCG, WNK2, PRKCE, PRKCB, DAPK1, PRKD1, ACVR2A, MAST1, CAMK4, HIPK1, HIPK3, BRDT, CSNK1G3, PRKD3, CAMK1D, PRKCZ, ADRBK2, PRKDC, ULK4, CAMKV, TTBK2, MAP3K3, DCLK2, DYRK4, DYRK3, PRKAA2, ALPK3, MAP2K4, OXSR1, RPS6KL1, PLK2, MAPK13, TGFBR3, BMPR1B, BMPR1A	0.0261607	34.9832
CoA-ligase activity	4	ACSS1, SUCLG2, SUCLA2, ACSS3	0.0273104	36.2187
protein dimerization activity	62	S100A6, SLC9A7, CADM3, CADM1, PDGFB, PGF, TNNC1, GRIK2, CNDP2, E2F8, ARNT2, TGFB3, NFKB1, MAP3K5, CREB3L2, GUCY1A3, ROBO2, OLIG2, FOSL1, TOP2A, S100A1, DPP4, EGFR, NCF4, OLFML2A, ACTN2, NPAS4, DDIT3, INHBA, ADD2, GCLC, ADORA2A, ERBB3, POLA1, ASNS, ZBTB16, RRAGD, ATF1, GPD1L, SLC11A1, HAND2, BMP4, SHMT1, CEBPB, S100A16, MSH3, IKZF1, LGALS1, SMAD6, PM20D1, SMAD4, SMAD3, CIDEA, CENPF, HGF, CELSR1, W…	0.0283133	37.2784
structural molecule activity	71	GRIP1, NELL2, MYBPC3, MBP, CRYBB1, MSN, WNT6, TFPI2, TUBB3, INA, OPTC, LAD1, ACTA1, ACTN2, BICD1, CTNNA2, PRELP, TNNT2, EPB41L3, EPB41L1, DSP, CLDN2, COL24A1, ADD3, MFAP5, ADD2, CRYBA4, WNT16, CAV1, SYNC, EPB41L4B, CLDN11, TPM2, MYL9, CYLD, COL9A2, LAMB2, MYOM2, TTBK2, SORBS2, COL27A1, PPL, UPK1B, ACAN, AGRN, MYOM1, LAMB1, NEFL, COL8A2, COL4A4, COL4A3, MPZ, EPPK1, MAP1B, COL15A1, CLDN22, RPL23A, …	0.0284372	37.4082
peptidase activity	65	CNDP2, AGTPBP1, MMP9, PPP2R5C, UCHL1, ENPEP, MMP3, SENP7, MMP25, SENP6, APP, ZFYVE9, SERPINE1, LONRF3, CFD, LONRF1, USP15, PRSS35, KLK14, DPP4, F10, USP1, MMP17, MMP15, MMP14, ADAMTS7, NAALAD2, FOLH1, ADAMTS8, AQPEP, BACE2, CTSC, RELN, ADAM19, ADAMTS4, DHH, ERMP1, CPM, ADAMTSL1, ADAMTS14, ADAMTSL3, PAMR1, MME, PCSK2, PCSK1, CYLD, REN, CTRC, ADAMTS10, OTUD7A, PRSS16, PRSS12, ENO1, PLAT, SEC11C, AD…	0.0292135	38.2154
carbohydrate binding	43	FGFR2, FGFR1, FGF7, CRYBG3, PGF, LTBP4, HK2, FGF10, BCAN, LPHN2, APP, RSPO2, CLEC2D, ACAN, FGF1, BMP4, HAPLN1, HAPLN4, PFKL, LGALS1, FBXO2, PFKP, COLEC12, COLEC11, NLRP3, MANBA, CLEC11A, SOD3, PRELP, PCOLCE2, MAN2A1, PODXL2, ADAMTS8, PYGM, SIGLEC5, PYGL, FREM1, FBLN7, TGFBR3, CLEC7A, NCAN, STBD1, BMP7	0.029439	38.4481
neutral amino acid transmembrane transporter activity	6	SLC38A5, SLC1A5, SLC6A6, SLC7A8, SLC43A1, SLC7A11	0.0326095	41.6336
cation transmembrane transporter activity	63	KCNH1, KCNJ16, SLC5A5, SLC9A7, SLC22A18, SLC13A5, SCN3A, SLC6A20, SLC20A2, SLC15A2, SLC7A8, KCNK13, HVCN1, KCNK12, SLC1A5, SLC2A5, SLC23A2, KCNK5, SLC22A4, SLC22A5, KCNG1, TRPM3, SLC12A7, KCND3, ABCB11, CACNG4, CYB5A, TRPM2, KCNH2, SLC40A1, TF, SHROOM2, SCN1A, SFXN1, CACNB4, KCNA5, KCNJ2, FKBP1B, ATP6V0B, KCNS3, SLC11A1, KCNS1, GPM6A, CCS, SCNN1A, CACNA2D1, TRPC6, SLC12A2, KCNB2, KCNB1, ATP1A3, S…	0.0330391	42.0531
identical protein binding	71	SCHIP1, S100A6, SLC9A7, CADM3, CADM1, PDGFB, TNNC1, GRIK2, PGF, E2F7, E2F8, TGFB3, NFKB1, HOOK1, MAP3K5, APP, ROBO2, OLIG2, TOP2A, S100A1, DPP4, ALS2CL, EGFR, SH3GL3, SOX10, PFKL, OLFML2A, ACTN2, INHBA, GLUL, CLDN2, CTSC, ADD2, CAV1, PFKFB4, PFKFB3, ERBB3, ASNS, CLDN11, ZBTB16, GPD1L, IGF1R, SLC11A1, HAND2, POU3F2, NEFL, BMP4, SHMT1, PDS5B, CEBPB, S100A16, MSH3, SMAD6, LGALS1, SMAD4, SMAD3, CIDEA…	0.0334725	42.4735
peptidase activity, acting on L-amino acid peptides	62	CNDP2, AGTPBP1, MMP9, UCHL1, ENPEP, MMP3, SENP7, MMP25, SENP6, ZFYVE9, SERPINE1, LONRF3, CFD, LONRF1, PRSS35, USP15, KLK14, DPP4, F10, USP1, MMP17, MMP15, MMP14, ADAMTS7, NAALAD2, FOLH1, ADAMTS8, AQPEP, BACE2, CTSC, RELN, ADAM19, ADAMTS4, ERMP1, CPM, ADAMTSL1, ADAMTS14, ADAMTSL3, PAMR1, MME, PCSK2, PCSK1, CYLD, REN, CTRC, ADAMTS10, OTUD7A, PRSS16, PRSS12, ENO1, PLAT, SEC11C, ADAM23, CFB, PM20D1, …	0.0352841	44.1999
heparin binding	16	FGFR2, BMP4, FGFR1, FGF7, PGF, FGF10, SOD3, PRELP, PCOLCE2, APP, ADAMTS8, RSPO2, FBLN7, TGFBR3, BMP7, FGF1	0.0361715	45.0276
solute:sodium symporter activity	10	SLC1A5, SLC5A5, SLC13A5, SLC6A20, SLC6A8, SLC23A2, SLC6A6, SLC6A15, SLC10A4, SLC5A6	0.0364303	45.2669
voltage-gated channel activity	26	KCNJ16, KCNH1, CLCN1, SCN1A, SCN3A, KCNA5, CACNB4, HVCN1, KCNK13, KCNJ2, KCNK12, KCNS3, KCNS1, KCNK5, KCNG1, KCND3, CACNA2D1, KCNB2, KCNB1, CACNG4, CLIC2, KCNK1, KCTD8, KCNJ4, CLIC3, KCNH2	0.0367474	45.5587
voltage-gated ion channel activity	26	KCNJ16, KCNH1, CLCN1, SCN1A, SCN3A, KCNA5, CACNB4, HVCN1, KCNK13, KCNJ2, KCNK12, KCNS3, KCNS1, KCNK5, KCNG1, KCND3, CACNA2D1, KCNB2, KCNB1, CACNG4, CLIC2, KCNK1, KCTD8, KCNJ4, CLIC3, KCNH2	0.0367474	45.5587
lipid binding	52	PPARA, LPAR3, PGR, S1PR3, ACOT7, STAC2, STAC, SDPR, PITPNC1, SH3GL3, PRKCA, EPN3, ALDH6A1, F10, SH3PXD2A, CYP11A1, NCF4, PIK3C2B, PCTP, PRKCI, RXRG, PRKCG, ARHGAP29, PRKCE, PRKCB, PRKD1, CD36, F3, SCIN, PLA2G7, HSD11B2, UNC13B, PRKD3, PRKCZ, CAV1, NR3C1, ALDH1A1, RASGRP1, CYP26B1, APBA1, VAV3, MAP1B, ITPR3, CADPS, RASSF5, PYGL, FABP3, CHN2, FABP4, ARAP3, FABP7, PMP2	0.0376589	46.3894
inositol-polyphosphate 5-phosphatase activity	4	INPP5K, INPP5J, SYNJ2, INPP5D	0.0383274	46.9909
3',5'-cyclic-AMP phosphodiesterase activity	4	PDE7B, PDE7A, PDE3A, PDE8A	0.0383274	46.9909
inositol trisphosphate phosphatase activity	4	INPP5K, INPP5J, SYNJ2, INPP5D	0.0383274	46.9909
ion binding	403	SLC9A7, LTBP1, PDP2, SCN3A, LTBP4, RORB, PGR, CDH22, MAP3K5, APP, CDH20, BRPF3, CH25H, KCNK5, PTPRF, ZHX2, RXRG, COLEC12, COLEC11, ADAMTS7, ADAMTS8, ZZZ3, UNC13B, ADAMTS4, SCN1A, CYP1B1, PCDH20, CACNB4, KCNJ2, ADAP1, CDADC1, RECQL4, MGAT4A, CYP46A1, PCDH10, KLF11, ACACA, HGD, KLF15, KCNK1, PCDH19, GAS6, KCNJ4, CLGN, KCNH1, ATP10B, NUAK2, CACHD1, SLC20A2, ZNFX1, ATP10D, KCNK13, KCNK12, MMP25, MTHF…	0.0407527	49.1209
kinase binding	24	PRKCZ, PTPRK, CAV1, PFKL, SMAD3, ITGB2, CDH2, FOXO3, IRS1, TCF7L2, IL31RA, TRIB1, IGF1R, CCND1, SORBS1, CCND2, CDKN2C, BTG1, MAPK8IP2, MARCKS, ADD3, TOP2A, KIF13B, FEZ1	0.0428108	50.8651
beta-catenin binding	7	PTPRK, SHROOM2, CDH1, PTPRT, CDH2, TBL1X, TCF7L2	0.0439776	51.8288
metal ion binding	393	SLC9A7, LTBP1, PDP2, SCN3A, LTBP4, RORB, PGR, CDH22, MAP3K5, APP, CDH20, BRPF3, CH25H, KCNK5, RXRG, ZHX2, COLEC12, COLEC11, ADAMTS7, ADAMTS8, ZZZ3, UNC13B, ADAMTS4, SCN1A, CYP1B1, PCDH20, CACNB4, KCNJ2, ADAP1, CDADC1, RECQL4, MGAT4A, CYP46A1, PCDH10, KLF11, ACACA, HGD, KLF15, KCNK1, PCDH19, GAS6, KCNJ4, CLGN, KCNH1, ATP10B, NUAK2, CACHD1, SLC20A2, ZNFX1, ATP10D, KCNK13, KCNK12, MMP25, MTHFD2, SMA…	0.0439959	51.8438
ion channel activity	45	CLCN1, KCNJ16, KCNH1, SHROOM2, SCN1A, GABRB3, SCN3A, GRIK2, ANO1, GRIK4, CACNB4, KCNA5, KCNJ2, KCNK13, HVCN1, FKBP1B, KCNK12, KCNS3, KCNS1, GPM6A, TTYH2, KCNK5, GRID2, SCNN1A, KCNG1, TRPM3, CACNA2D1, KCND3, TRPC6, KCNB2, KCNB1, CACNG4, CLIC2, GRIA4, ITPR3, KCNK1, TRPM2, KCTD8, KCNJ4, CLIC3, GRIA2, SLC26A7, GRIA1, KCNN3, KCNH2	0.0467131	54.0192
metal ion transmembrane transporter activity	39	KCNJ16, KCNH1, TF, SLC9A7, SHROOM2, SCN1A, SCN3A, CACNB4, KCNA5, KCNJ2, HVCN1, KCNK13, FKBP1B, KCNK12, KCNS3, SLC11A1, KCNS1, GPM6A, KCNK5, CCS, SCNN1A, KCNG1, TRPM3, CACNA2D1, KCND3, TRPC6, ABCB11, KCNB2, KCNB1, CACNG4, ITPR3, KCNK1, TRPM2, KCTD8, KCNJ4, KCNN3, SLC13A4, KCNH2, SLC40A1	0.0499149	56.4642

## Sheet: GO-CC
Gene ontology terms (cellular component)	Counts in 1585 genes	Genes in the term	P value	FDR
plasma membrane part	303	CADM3, ADCY7, CADM1, SCN3A, STRN, AQP4, LPAR3, SYT7, AQP1, AQP3, S1PR3, HTR1B, APP, DIRAS2, WNK4, KCNK5, CCR10, GRID2, GNG2, GNG7, F11R, PTPRK, SLC12A7, F10, C5AR1, NCF2, PTPRF, MAGI1, MPDZ, ABCB11, NCF4, CD40, PTPRO, CTNNA2, CD37, RND1, CD36, PTRF, COLQ, F3, RAB13, MST1R, TGFB1I1, ADD3, UNC13B, ADD2, CLCN1, SCN1A, PRLHR, ERBB3, MME, CACNB4, KCNJ2, EPHB1, PXN, ALCAM, SLC29A1, SLC11A1, MACF1, PROC…	2.95957e-18	4.30579e-15
extracellular matrix	83	CTHRC1, LTBP1, MMP9, LTBP4, TGFB3, BCAN, MMP3, MMP25, GPC4, NOV, TGFBI, WNT6, FGF1, TFPI2, MATN2, COCH, OPTC, LAD1, CRTAP, CILP, MMP17, OLFML2A, MMP15, MMP14, PRELP, ADAMTS7, ADAMTS8, COLQ, F3, RELN, COL24A1, NCAN, MFAP5, CHL1, ADAMTS4, TF, WNT16, ADAMTSL1, ADAMTS14, ADAMTSL3, TNC, SPOCK1, TIMP4, TIMP2, VIT, SMOC2, COL9A2, LAMB2, COL7A1, COL27A1, COL6A3, ACAN, ADAMTS10, AGRN, LAMB1, ENTPD2, COL8A…	7.54281e-18	1.09738e-14
proteinaceous extracellular matrix	76	CTHRC1, LTBP1, MMP9, LTBP4, BCAN, MMP3, MMP25, GPC4, TGFBI, WNT6, FGF1, TFPI2, MATN2, COCH, OPTC, LAD1, CRTAP, CILP, MMP17, MMP15, MMP14, PRELP, ADAMTS7, ADAMTS8, COLQ, RELN, COL24A1, NCAN, MFAP5, CHL1, ADAMTS4, TF, WNT16, ADAMTSL1, ADAMTS14, ADAMTSL3, TNC, SPOCK1, TIMP4, TIMP2, VIT, SMOC2, COL9A2, LAMB2, COL7A1, COL27A1, COL6A3, ACAN, ADAMTS10, AGRN, LAMB1, ENTPD2, COL8A2, COL4A4, BMP4, HAPLN1, …	6.56687e-16	9.65894e-13
plasma membrane	450	SCN3A, VTCN1, STRN, CDH22, LPHN2, HTR1B, APP, CDH20, DIRAS2, KCNK5, SERPINE1, CCR10, GNG2, GNG7, PTPRK, NCF2, PTPRF, MAGI1, MPDZ, NCF4, PTPRT, PTPRO, PDCD1LG2, CTNNA2, GRB10, PTRF, F3, MST1R, UNC13B, GRB14, SCN1A, ERBB3, PCDH20, CACNB4, KCNJ2, ADAP1, ALCAM, SLC29A1, PROCR, IL23R, PCDH10, PPFIBP1, UPK3B, KCNK1, PCDH19, KCNJ4, SYNE2, PKP1, PKP2, PKP4, RGS6, RGS7, TGFBR3, MAP7, SMURF2, GK, KCNH1, GN…	2.3719e-15	3.39728e-12
extracellular region part	152	CTHRC1, LTBP1, IL16, BTD, PGF, LTBP4, MMP9, TGFB3, FSTL3, FGF10, MMP3, NOV, CFP, SOSTDC1, LCAT, TGFBI, CFD, WNT6, TFPI2, EBI3, OPTC, MATN2, EGFR, COCH, LAD1, CRTAP, OLFML2A, SERPING1, TCN2, VASH1, PRELP, ADAMTS7, THBD, ADAMTS8, COLQ, F3, WFDC1, RELN, STC1, COL24A1, MFAP5, ADAMTS4, OLFM4, MFNG, ADAMTSL1, ADAMTSL3, ERBB3, CYTL1, TIMP4, CX3CL1, VIT, TIMP2, CCL4, GREM2, LIF, LAMB2, FGL2, AGRN, LAMB1,…	1.19973e-13	1.74605e-10
intrinsic to plasma membrane	166	SCN3A, ADCY7, GABRB3, SLC6A20, GRIK2, GRIK4, TLR1, CSPG4, SLC7A8, LPAR3, AQP4, TLR3, ENPEP, TLR6, AQP1, SLC7A7, S1PR3, APP, HTR1B, KCNK5, CCR10, GRID2, SLC12A7, PTPRK, KCND3, F10, C5AR1, NCF2, PTPRF, PLXNB1, ABCB11, NCF4, MFI2, CD40, IRS1, PTPRO, PODXL2, CD37, THBD, CD36, F3, MST1R, SLC40A1, CLCN1, FGFR1, CAV1, SCN1A, PRLHR, ADORA2A, ERBB3, ITGB4, MME, ITGB2, KCNA5, KCNJ2, EPHB1, PCDHAC2, SLCO2A1…	1.52779e-09	2.22273e-06
cell junction	87	CADM3, GABRB3, CADM1, GRIP1, GRIK2, GRIK4, STRN, GJA1, LMO7, GABBR2, CPEB1, SYT7, GJA5, ARHGAP21, WNK4, SNPH, GRID2, SNTB1, SV2C, DPP4, SHC4, F11R, PTPRK, SVOP, INADL, MAGI1, ABCB11, MPDZ, RIMBP2, ACTN2, NEXN, CTNNA2, EPB41L3, SDC1, RND1, COLQ, SH3KBP1, DSP, CLDN2, OPHN1, RAB13, TGFB1I1, JAM2, STEAP1, ADD3, UNC13B, PARVA, PRKCZ, SCN1A, CAV1, SHROOM2, NPY2R, CTNND2, CDH1, CDH2, CLDN11, PXN, SORBS1…	2.28438e-09	3.32347e-06
integral to plasma membrane	162	SCN3A, ADCY7, GABRB3, SLC6A20, GRIK2, GRIK4, TLR1, CSPG4, SLC7A8, LPAR3, AQP4, TLR3, ENPEP, TLR6, AQP1, SLC7A7, S1PR3, APP, HTR1B, KCNK5, CCR10, GRID2, SLC12A7, PTPRK, KCND3, C5AR1, NCF2, PTPRF, PLXNB1, ABCB11, NCF4, MFI2, CD40, IRS1, PTPRO, PODXL2, CD37, THBD, CD36, MST1R, SLC40A1, CLCN1, FGFR1, CAV1, SCN1A, PRLHR, ADORA2A, ERBB3, ITGB4, MME, ITGB2, KCNA5, KCNJ2, EPHB1, PCDHAC2, SLCO2A1, SLC29A1…	2.79191e-09	4.06186e-06
cell-cell junction	44	PRKCZ, SHROOM2, SCN1A, CADM3, CADM1, LMO7, STRN, GJA1, CDH1, CLDN11, CDH2, GJA5, SORBS1, PPL, WNK4, DPP4, MLLT4, PTPRK, CNKSR1, F11R, INADL, MAGI1, MPDZ, ABCB11, GJB4, CLDN22, GJB5, CLDN23, CTNNA2, EPB41L3, TJP1, PKP1, ITGA6, PKP2, PKP4, CLDN2, DSP, RAB13, JAM2, TJP3, PDZD2, TJP2, STEAP1, ADD3	3.2668e-09	4.75277e-06
membrane	718	SLC9A7, SCN3A, PGF, VTCN1, PPP2R5C, STRN, SELENBP1, LPHN2, CDH22, EPC1, CDH20, APP, HTR1B, DIRAS2, CH25H, KCNK5, SERPINE1, CCR10, GNG2, GNG7, SH3GL3, LRRC4, PTPRK, BCL2L14, NCF2, PTPRF, GATM, MAGI1, MPDZ, NCF4, OLFML2B, OLFML2A, PTPRT, COLEC12, LHFP, BCL2L13, PTPRO, PDCD1LG2, TMEM132C, CTNNA2, GRB10, PTRF, SCYL2, BACE2, F3, MST1R, UNC13B, GRB14, SCN1A, CYP1B1, ERBB3, PCDH20, SORCS1, AHCTF1, CACNB…	2.87156e-07	0.000417773
extracellular matrix part	29	TF, TNC, TIMP2, SMOC2, COL9A2, LAMB2, COL7A1, COL27A1, COL6A3, ACAN, AGRN, LAMB1, COL8A2, ENTPD2, PRSS12, COL4A4, COL4A3, LAD1, CILP, COL15A1, PAPLN, SMC3, LAMA2, COLQ, LAMA5, FREM2, FREM1, COL24A1, MFAP5	5.26951e-07	0.000766641
basement membrane	22	COL4A4, COL4A3, TF, LAD1, TNC, COL15A1, PAPLN, TIMP2, SMC3, LAMA2, SMOC2, LAMB2, COLQ, COL7A1, FREM2, LAMA5, FREM1, ACAN, AGRN, LAMB1, ENTPD2, COL8A2	1.80389e-06	0.00262439
apicolateral plasma membrane	25	PRKCZ, SHROOM2, STRN, CLDN11, SORBS1, WNK4, PPL, F11R, INADL, MAGI1, MPDZ, CLDN22, CLDN23, FZD6, TJP1, PKP1, PKP2, NEDD4, PKP4, DSP, CLDN2, RAB13, TJP3, JAM2, TJP2	4.61283e-06	0.00671085
cytoskeleton	167	CTTNBP2NL, MTSS1, MPZL2, PDLIM7, TNNC1, STRN, PDLIM1, HOOK1, ACTG2, APP, ANK2, GRID2, DYNC2H1, STK39, DISC1, STAG2, KIF13B, INA, MPDZ, SPIRE1, ACTN2, BASP1, FARP1, BICD1, SCEL, CTNNA2, TNNT2, RND1, SPAG5, DSP, OPHN1, TGFB1I1, MST1R, DYNLRB2, FILIP1L, ADD3, ADD2, CEP97, ADORA2A, BBS9, IGF2BP2, PXN, MYL9, TTBK2, MACF1, PROCR, PPL, FBXO5, NDRG1, STRBP, CDC42EP4, FGD5, CDC42EP3, FGD4, CNKSR2, PTPN14,…	4.7473e-06	0.00690647
basolateral plasma membrane	38	TF, CAV1, SLC13A5, CADM1, ERBB3, SLC16A10, NPY2R, ITGB4, CDH1, AQP1, AQP3, PXN, MACF1, ANK2, SORBS1, SLC23A2, P2RY1, STK39, MSN, TES, EGFR, NOX4, SLC12A2, MET, ACTN2, NEXN, CTNNA2, SLC4A10, SDC1, TJP1, CASS4, ITGA6, SLC26A7, SH3KBP1, DSP, MAP7, TGFB1I1, PARVA	1.04689e-05	0.0152297
cell fraction	134	SLC13A5, CADM1, SCN3A, PPP2R5A, GRIK2, GRIK4, FOXO3, APP, STAC, SERPINE1, GRID2, STK39, RAPGEF3, ITCH, F10, PTPRF, STMN2, ABCB11, MPDZ, FA2H, WNK1, PKIA, IRS1, PNPLA7, CD36, PTRF, ARRB1, BACE2, HSPB2, HSD11B2, GRB14, FGFR1, SCN1A, CAV1, CYP1B1, GCNT2, ADORA2A, CYTL1, MME, PCDHAC2, SLCO2A1, SLC29A1, ERO1L, GAL3ST1, TMEM59L, CYP46A1, SEC11C, MET, ACACA, GPR137B, CYP4B1, PLA2G4A, GPR34, PDE7A, NEDD4…	1.62172e-05	0.0235913
apical junction complex	23	F11R, PRKCZ, INADL, SHROOM2, MAGI1, MPDZ, CLDN22, STRN, CLDN11, CLDN23, TJP1, PKP1, SORBS1, PKP2, WNK4, PPL, PKP4, DSP, CLDN2, RAB13, JAM2, TJP3, TJP2	2.96427e-05	0.0431176
cytoplasm	705	XRCC5, LDHA, SLC9A7, PDP2, SCN3A, PPP2R5A, FSTL3, STRN, SELENBP1, CITED2, PGR, ACTG2, APP, BRPF3, CH25H, GNG2, SMOX, TBPL1, PIK3CG, SH3GL3, BCL2L14, NCF2, PTPRF, GATM, MAGI1, NCF4, BTBD6, SPIRE1, SERPING1, BCL2L13, CTNNA2, GLUL, GRB10, TAGLN, PTRF, SCYL2, SPAG5, BACE2, HSD11B2, UNC13B, GRB14, DBNDD1, CYP1B1, AHCTF1, CACNB4, ATP6V0B, ADAP1, PROCR, UBASH3B, HEXIM1, AHNAK2, CDC42EP4, CDC42EP3, RECQL…	3.01916e-05	0.0439158
membrane fraction	104	SCN3A, CADM1, GRIK2, PPP2R5A, GRIK4, FOXO3, APP, GRID2, STK39, RAPGEF3, ITCH, F10, PTPRF, ABCB11, STMN2, MPDZ, FA2H, WNK1, IRS1, PNPLA7, CD36, PTRF, ARRB1, BACE2, HSD11B2, GRB14, FGFR1, SCN1A, CAV1, GCNT2, CYP1B1, ADORA2A, MME, PCDHAC2, SLCO2A1, SLC29A1, ERO1L, GAL3ST1, TMEM59L, CYP46A1, SEC11C, MET, GPR137B, CYP4B1, PLA2G4A, GPR34, NEDD4, PLCG2, MAP2, MYO16, CYFIP2, JPH4, SLC15A2, SLC20A2, LSS, …	3.65692e-05	0.0531901
insoluble fraction	107	SLC13A5, SCN3A, CADM1, GRIK2, PPP2R5A, GRIK4, FOXO3, APP, GRID2, STK39, RAPGEF3, ITCH, F10, PTPRF, ABCB11, STMN2, MPDZ, FA2H, WNK1, IRS1, PNPLA7, CD36, PTRF, ARRB1, BACE2, HSD11B2, GRB14, FGFR1, SCN1A, CAV1, CYP1B1, GCNT2, ADORA2A, MME, PCDHAC2, SLCO2A1, SLC29A1, ERO1L, GAL3ST1, TMEM59L, CYP46A1, SEC11C, MET, GPR137B, CYP4B1, PLA2G4A, GPR34, NEDD4, PLCG2, MAP2, MYO16, CYFIP2, JPH4, SLC15A2, SLC20…	3.86189e-05	0.0561706
neuron projection	53	CADM1, GABRB3, GRIK2, TACR1, UCHL1, GRIK4, STRN, CPEB1, GABBR2, VGF, AQP1, MBP, NOV, APP, CXCR4, SYNJ2, ROBO2, TUBB3, KCND3, CAMK1G, PTPRF, STMN2, MPDZ, PRKCG, ACTN2, BASP1, CTNNA2, OPHN1, RELN, SCN1A, ADORA2A, KCNJ2, ALCAM, CALCA, IGF1R, PCSK1, INPP5K, DNER, NEFL, PRSS12, FBXO2, MAP1B, NFASC, GRIA4, RUFY3, KCNJ4, SEMA6A, GPR34, CNTF, ITGA8, DRP2, MAP2, HTR2A	4.2369e-05	0.0616236
extracellular region	222	CTHRC1, LTBP1, BTD, PGF, FAM20A, LTBP4, FST, NELL2, FSTL3, C1QC, NOV, CFP, APP, BRPF3, LCAT, SOSTDC1, SERPINE1, CCBE1, CFD, OPTC, MATN2, MATN4, F10, STC2, OLFML2B, CRTAP, OLFML2A, SERPING1, CD40, COLEC11, PDCD1LG2, VASH1, PRELP, ADAMTS7, ADAMTS8, COLQ, F3, WFDC1, LRCH3, STC1, ADAMTS4, ENPP5, ENPP6, MFNG, OLFM4, ERBB3, VIT, LIF, LAMB2, FGL2, AGRN, LAMB1, OLFM1, BMP4, PLAT, MGAT4A, CFB, LGALS1, IL1…	5.6445e-05	0.0820885
apical part of cell	33	PRKCZ, SHROOM2, CAV1, SLC22A18, BTD, SLC6A20, ERBB3, LMO7, CDH1, ENPEP, AQP1, APP, ANK2, SLC23A2, P2RY1, SLC22A4, STK39, MSN, SLC22A5, SCNN1A, DPP4, EGFR, PLAT, INADL, SLC12A2, ABCB11, PRKCI, ITPR3, FZD6, SLC26A4, ITGA8, LRP2, IGFBP2	5.97155e-05	0.0868431
anchoring junction	32	SHROOM2, CAV1, NPY2R, CTNND2, LMO7, GJA1, CDH1, CDH2, PXN, SORBS1, PPL, MLLT4, TES, NOX4, PTPRK, NF2, ACTN2, NEXN, CTNNA2, SDC1, TJP1, CASS4, RND1, PKP1, ITGA6, PKP2, PKP4, SH3KBP1, DSP, TGFB1I1, TJP2, PARVA	6.60204e-05	0.0960079
membrane part	636	SLC9A7, SCN3A, VTCN1, PPP2R5C, STRN, SELENBP1, LPHN2, CDH22, CDH20, APP, HTR1B, DIRAS2, CH25H, KCNK5, CCR10, GNG2, GNG7, LRRC4, SH3GL3, PTPRK, NCF2, PTPRF, MAGI1, MPDZ, NCF4, PTPRT, COLEC12, LHFP, BCL2L13, PTPRO, PDCD1LG2, TMEM132C, CTNNA2, PTRF, BACE2, F3, MST1R, UNC13B, GRB14, SCN1A, CYP1B1, ERBB3, PCDH20, AHCTF1, SORCS1, CACNB4, KCNJ2, ATP6V0B, SORCS2, ALCAM, SLC29A1, PROCR, UPK1B, CDC42EP4, C…	8.27593e-05	0.120336
cell soma	31	SCN1A, SHROOM2, BTD, ADORA2A, GRIK2, GRIK4, UCHL1, TGFB3, STRN, KCNJ2, VGF, AQP1, MBP, CALCA, ALCAM, NOV, PCSK1, DNER, KCND3, PTPRF, KCNB2, EEF1A2, MAP1B, GRIA4, ITPR3, KCNJ4, CNTF, ITGA8, MAP2, MAPK8IP2, FABP7	0.000102328	0.14877
synapse	53	CADM1, GABRB3, GRIK2, GRIP1, CLSTN3, GRIK4, BCAN, STRN, SYT7, CPEB1, GABBR2, APP, SNPH, SNTB1, GRID2, FOSL1, SV2C, SHC4, SVOP, PTPRF, MPDZ, RIMBP2, MYRIP, COLQ, SEMA4F, SH3KBP1, OPHN1, ERC1, SLC40A1, UNC13B, ADORA2A, ERBB3, SYNC, CDH2, CACNB4, DTNB, AGRN, APBA1, PRSS12, DTNA, PLAT, PHACTR1, ICA1, MAP1B, NLGN3, GRIA4, CADPS, CDH15, SLC17A6, GRIA2, GRIA1, ITGA8, CYFIP2, SYT17	0.000113304	0.164715
adherens junction	29	CAV1, SHROOM2, NPY2R, CTNND2, LMO7, GJA1, CDH1, CDH2, PXN, SORBS1, MLLT4, TES, NOX4, PTPRK, NF2, ACTN2, NEXN, CTNNA2, SDC1, TJP1, RND1, CASS4, ITGA6, PKP2, SH3KBP1, DSP, TGFB1I1, TJP2, PARVA	0.000140065	0.203583
extracellular space	88	FGF7, IL16, BTD, PGF, LEPR, MMP9, SORL1, IGFBP6, TGFB3, FSTL3, FGF10, MMP3, VGF, GPC4, CFP, METRN, LCAT, SOSTDC1, TGFBI, SEMA3C, ANGPT1, CFD, FGF1, RAMP1, KLK14, EBI3, ANGPT4, EGFR, CILP, ADNP, SERPING1, TCN2, SLIT1, VASH1, INHBA, THBD, COLQ, ADM, F3, KCP, PLA2G7, WFDC1, STC1, RELN, ADAMTS4, ENOX1, DHH, TF, OLFM4, MFNG, ERBB3, CRLF1, CYTL1, TIMP4, CX3CL1, GREM2, CCL4, MIF, C1QTNF7, LIF, PCSK2, CA…	0.000159182	0.231339
actin cytoskeleton	42	CTTNBP2NL, MTSS1, SHROOM1, PRKCZ, ABLIM2, SHROOM2, PDLIM7, TNNC1, FERMT3, MYBPC3, CDH1, TPM2, MYL9, ACTG2, MACF1, SORBS1, MYOM2, SORBS2, MYOM1, CDC42EP3, SCNN1A, SH3PXD2A, ACTA1, ACTA2, SYNPO2, ACTN2, GAS7, DAPK1, CTNNA2, LSP1, CORO1C, TNNT2, MYRIP, CAPG, MYH11, MYO16, OPHN1, SPTBN1, MARCKS, MST1R, FILIP1L, ADD2	0.000250266	0.363487
occluding junction	17	F11R, PRKCZ, INADL, SHROOM2, MAGI1, MPDZ, CLDN22, STRN, CLDN11, CLDN23, TJP1, WNK4, CLDN2, RAB13, TJP3, JAM2, TJP2	0.000412518	0.598485
tight junction	17	F11R, PRKCZ, INADL, SHROOM2, MAGI1, MPDZ, CLDN22, STRN, CLDN11, CLDN23, TJP1, WNK4, CLDN2, RAB13, TJP3, JAM2, TJP2	0.000412518	0.598485
cell projection	87	MTSS1, LDHA, S100A6, PDLIM7, GABRB3, CADM1, GRIK2, TACR1, GRIK4, UCHL1, CSPG4, STRN, ENPEP, GABBR2, CPEB1, AQP1, VGF, MBP, NOV, APP, SPRY1, CXCR4, DYNC2H1, SYNJ2, ROBO2, SLC22A5, MSN, TUBB3, KCND3, SH3PXD2A, CAMK1G, PTPRF, STMN2, MPDZ, PRKCG, ACTN2, BASP1, CTNNA2, SDC1, MYRIP, OPHN1, RELN, FBXO10, PARVA, SCN1A, ADORA2A, BBS9, ABI3, DNAH3, CDH2, KCNJ2, PXN, ALCAM, CALCA, IGF1R, PCSK1, INPP5K, INPP…	0.00045398	0.658453
apical plasma membrane	24	EGFR, CAV1, INADL, SHROOM2, SLC22A18, SLC12A2, ERBB3, SLC6A20, PRKCI, LMO7, ENPEP, AQP1, SLC26A4, ANK2, SLC23A2, P2RY1, SLC22A4, STK39, SLC22A5, MSN, LRP2, IGFBP2, SCNN1A, DPP4	0.000995348	1.43838
extrinsic to membrane	64	GNA14, GNA15, STRN, SELENBP1, SYT7, ARHGAP21, SPRY1, HPSE, DYNC2H1, SYNJ2, GNG2, MSN, GNG7, PRKCA, SH3GL3, OSBP2, CAMK1G, MAGI1, RALBP1, FLOT1, MPP6, FARP1, PRKCB, EPB41L3, SH2D3C, BSPRY, EPB41L1, STXBP6, ARRB1, SH3KBP1, ERC1, UNC13B, GRB14, CYP1B1, CDH1, EPB41L4B, CAMKV, SEC16B, RASGRP1, CYP26B1, VPS35, INPP5D, CDC42EP4, RASA4, CDC42EP3, EHD3, PSTPIP2, CNKSR2, CNKSR1, ICA1, CAP2, NF2, PDE3A, CYP…	0.00111752	1.61359
axon	27	SCN1A, CADM1, GABRB3, ADORA2A, GRIK2, GRIK4, UCHL1, AQP1, MBP, ALCAM, NOV, CALCA, PCSK1, APP, SYNJ2, ROBO2, NEFL, PRSS12, TUBB3, STMN2, MAP1B, NFASC, GRIA4, CTNNA2, SEMA6A, CNTF, OPHN1	0.0011435	1.65081
contractile fiber	22	ABLIM2, ACTA1, ACTA2, TNNC1, MYBPC3, SYNC, ACTN2, TIMP4, ANKRD1, TPM2, MYL9, TNNT2, HDAC4, ACTG2, TRIM54, ANK2, ANKRD23, SORBS2, MYH11, SPTBN1, MYOM1, ENO1	0.00154357	2.22235
contractile fiber part	21	ACTA1, ACTA2, TNNC1, MYBPC3, SYNC, ACTN2, TIMP4, ANKRD1, TPM2, MYL9, TNNT2, HDAC4, ACTG2, TRIM54, ANK2, ANKRD23, SORBS2, MYH11, SPTBN1, MYOM1, ENO1	0.00154609	2.22595
vesicle	81	MTSS1, CADM1, PDGFB, GRIP1, AP1G1, TLR1, TGFB3, FSTL3, BCAN, RASSF9, GJA1, ENPEP, SYT7, VGF, TLR6, ARHGAP21, SLC1A5, APP, DYSF, AP3B2, ITCH, CFD, SV2C, ALS2CL, EGFR, EPN3, SVOP, NCF2, NCALD, PIK3C2B, FLOT1, PI4KA, CACNG4, ACTN2, SERPING1, OPTN, MMP14, STOM, ZDHHC17, MYRIP, CD36, ARRB2, SCYL2, SH3KBP1, NEU1, RAB13, STEAP2, SLC40A1, TF, CAV1, CAMKV, PCSK2, SLC11A1, APLNR, PCSK1, PRSS16, EHD3, PRSS1…	0.0018298	2.62937
axon part	13	SCN1A, GABRB3, GRIK2, ADORA2A, GRIK4, GRIA4, AQP1, MBP, CALCA, PCSK1, SYNJ2, ROBO2, PRSS12	0.00186061	2.67309
cytoplasmic vesicle	78	MTSS1, CADM1, PDGFB, GRIP1, AP1G1, TLR1, FSTL3, TGFB3, BCAN, RASSF9, GJA1, ENPEP, SYT7, VGF, TLR6, ARHGAP21, SLC1A5, APP, DYSF, AP3B2, ITCH, CFD, SV2C, ALS2CL, EGFR, EPN3, SVOP, NCF2, NCALD, PIK3C2B, FLOT1, PI4KA, CACNG4, ACTN2, SERPING1, OPTN, MMP14, STOM, ZDHHC17, MYRIP, CD36, ARRB2, SCYL2, SH3KBP1, NEU1, RAB13, STEAP2, SLC40A1, TF, CAV1, CAMKV, PCSK2, APLNR, PCSK1, SLC11A1, PRSS16, EHD3, PRSS1…	0.00193008	2.77158
basal lamina	7	LAMA2, LAMB2, COLQ, LAMA5, AGRN, LAMB1, ENTPD2	0.00221495	3.17455
cell-cell adherens junction	10	SHROOM2, TJP1, SORBS1, ITGA6, LMO7, DSP, GJA1, CDH1, CDH2, CTNNA2	0.00234594	3.35932
integrin complex	9	ITGA9, ITGAX, ITGA6, ITGA8, ITGA7, ITGB4, ITGB2, ITGA3, ITGA4	0.00251826	3.60188
dendrite	26	CADM1, GRIK2, ADORA2A, TACR1, GRIK4, STRN, CPEB1, KCNJ2, NOV, PCSK1, DNER, PRSS12, MPDZ, FBXO2, MAP1B, ACTN2, PRKCG, GRIA4, KCNJ4, GPR34, ITGA8, DRP2, MAP2, OPHN1, RELN, HTR2A	0.00344452	4.89605
cell leading edge	23	PTPRK, MTSS1, S100A6, NF2, PDLIM7, ADORA2A, ABI3, CDH2, RAPH1, GAS7, PXN, CTNNA2, SPRY1, INPP5J, CXCR4, ITGA8, SYNJ2, ROBO2, FGD5, ARAP3, FBXO10, PARVA, FGD4	0.00363971	5.16669
sarcomere	17	ACTA1, TNNC1, MYBPC3, SYNC, ACTN2, TIMP4, ANKRD1, TPM2, TNNT2, HDAC4, TRIM54, ANK2, ANKRD23, SORBS2, SPTBN1, MYOM1, ENO1	0.00962349	13.1239
vesicular fraction	33	JPH4, PRKCZ, CYP1B1, LSS, FMO4, IGF1R, FMO1, CYP26B1, FMO3, ERO1L, FOSL1, ACSL6, DTNA, F10, TBXAS1, CYP46A1, SEC11C, PTPRF, FA2H, PIK3C2B, WNK1, CYB5A, ITPR3, IRS1, CYP4B1, MGST3, PNPLA7, PTRF, MAP2, HSD11B2, RAB38, STEAP2, GRB14	0.0115318	15.5277
nerve terminal	9	CALCA, PCSK1, GABRB3, GRIK2, GRIK4, SYNJ2, GRIA4, AQP1, PRSS12	0.0122196	16.3789
myofibril	18	ABLIM2, ACTA1, TNNC1, MYBPC3, SYNC, ACTN2, TIMP4, ANKRD1, TPM2, TNNT2, HDAC4, TRIM54, ANK2, ANKRD23, SORBS2, SPTBN1, MYOM1, ENO1	0.0144102	19.0367
membrane-bounded vesicle	65	MTSS1, CADM1, PDGFB, GRIP1, AP1G1, FSTL3, TGFB3, GJA1, RASSF9, BCAN, SYT7, VGF, SLC1A5, APP, AP3B2, CFD, SV2C, ALS2CL, EGFR, EPN3, SVOP, NCF2, NCALD, PIK3C2B, FLOT1, PI4KA, CACNG4, ACTN2, SERPING1, OPTN, MMP14, STOM, MYRIP, CD36, SCYL2, NEU1, STEAP2, SLC40A1, TF, PCSK2, PCSK1, SLC11A1, PRSS16, EHD3, APBA1, PHLDA1, PLAT, BMP4, ICA1, HGF, GRIA4, PLA2G4A, NOTCH1, SCFD1, SLC17A6, TFRC, GRIA2, GRIA1, …	0.01663	21.6496
receptor complex	18	ERBB3, GRIK2, GRIK4, ITGB4, SMAD3, ITGB2, ITGA3, ITGA4, GRIA4, IRS1, ITGA9, ITGAX, SORBS1, ITGA6, GRIA1, ITGA8, ITGA7, BMPR1B	0.0215536	27.1672
internal side of plasma membrane	39	AP1G1, FERMT3, CACNB4, MBP, VEPH1, DIRAS2, SNTB1, AP3B2, RHOC, GNG2, MSN, ADCY10, EHD3, GNG7, NF2, STMN2, FRMPD1, CYB5A, RAPH1, CTNNA2, STOM, LSP1, CADPS, MAST1, TJP1, SYNE2, DOK3, RND1, SPTBN1, RAB13, RAB38, GK, TJP3, TJP2, RASD1, ADD3, ADD2, PARVA, GBP1	0.0231835	28.9126
transcription factor complex	28	E2F7, SOX2, E2F8, ARNT2, PRKDC, PDLIM1, MED23, ZEB1, NFYA, ANKRD1, TCF7L2, ATF1, HAND2, GATA6, TFDP2, POU3F2, TBPL1, SMAD9, RCOR2, SMAD6, SMAD5, SMAD4, SMAD3, LEF1, NPAS4, WWTR1, PBX1, KLF4	0.0240977	29.8745
cytoplasmic membrane-bounded vesicle	62	MTSS1, CADM1, PDGFB, GRIP1, AP1G1, FSTL3, TGFB3, GJA1, RASSF9, BCAN, SYT7, VGF, SLC1A5, APP, AP3B2, CFD, SV2C, ALS2CL, EGFR, EPN3, SVOP, NCF2, NCALD, PIK3C2B, FLOT1, PI4KA, CACNG4, ACTN2, SERPING1, OPTN, MMP14, STOM, MYRIP, CD36, SCYL2, NEU1, STEAP2, SLC40A1, TF, PCSK2, PCSK1, SLC11A1, PRSS16, EHD3, APBA1, PHLDA1, PLAT, ICA1, HGF, GRIA4, PLA2G4A, NOTCH1, SCFD1, SLC17A6, TFRC, GRIA2, GRIA1, CAPG, …	0.0256064	31.4352
cell surface	42	FGFR2, DHH, PPFIA3, CAV1, PDGFB, TACR1, CSPG4, TGFB3, FGF10, ENPEP, CX3CL1, TIMP2, MMP25, ALCAM, GPC4, RGMA, APP, GPM6A, ITGAX, ROBO2, AGRN, SCNN1A, DPP4, PTPRK, F10, MMP17, PTPRT, NLGN3, CD40, MMP15, ITGA4, SDC1, CD36, SULF2, ITGA6, FREM2, BACE2, CDON, F3, TGFBR3, CLEC7A, SCARA5	0.0259294	31.7652
collagen	8	COL4A4, COL4A3, COL9A2, COL7A1, COL27A1, COL6A3, COL15A1, COL24A1	0.0278945	33.7408
endocytic vesicle	11	EGFR, TF, SLC11A1, MTSS1, GRIA2, GRIA1, PIK3C2B, CACNG4, GRIA4, LRP2, EHD3	0.0286606	34.4965
synapse part	31	CADM1, GABRB3, ADORA2A, GRIK2, ERBB3, GRIP1, CLSTN3, GRIK4, BCAN, STRN, GABBR2, CPEB1, SYT7, GRID2, SV2C, FOSL1, PRSS12, APBA1, SHC4, SVOP, ICA1, MPDZ, MAP1B, GRIA4, SLC17A6, GRIA2, SEMA4F, GRIA1, ITGA8, ERC1, SLC40A1, SYT17	0.0344806	39.9805
heterotrimeric G-protein complex	7	GNA14, GNA15, ARRB1, RGS6, RGS7, GNG2, GNG7	0.0348698	40.3315
cation channel complex	19	KCNH1, KCND3, SCN1A, CACNA2D1, SCN3A, KCNB2, KCNB1, CACNB4, KCNA5, KCNK1, FKBP1B, KCNS3, KCTD8, KCNJ4, KCNS1, KCNN3, KCNH2, SCNN1A, KCNG1	0.0352478	40.6706
microsome	30	JPH4, PRKCZ, CYP1B1, LSS, FMO4, IGF1R, FMO1, FMO3, CYP26B1, ERO1L, FOSL1, ACSL6, DTNA, F10, TBXAS1, CYP46A1, SEC11C, PTPRF, FA2H, PIK3C2B, CYB5A, ITPR3, IRS1, CYP4B1, MGST3, PNPLA7, PTRF, MAP2, HSD11B2, GRB14	0.0357448	41.1137
laminin complex	4	LAMA2, LAMB2, LAMA5, LAMB1	0.0364154	41.7067
M band	4	ANK2, SPTBN1, MYOM1, ENO1	0.0364154	41.7067
perinuclear region of cytoplasm	35	SLC2A12, CYB5R4, PRKCZ, TF, CAV1, MAL2, AP1G1, SYNC, CDH1, CYLD, PCSK1, APP, SORBS2, PLEKHG5, SYNJ2, ADCY10, LAMB1, DYNC1I1, EPN3, PLA2G16, NF2, STMN2, MAP1B, CENPF, SPIRE1, GDPD5, OPTN, PLA2G4A, TFRC, NEDD4, SCYL2, CYFIP2, MYO16, MAP7, RASD1	0.0386766	43.6656
smooth muscle contractile fiber	3	ACTG2, ACTA2, MYH11	0.0398069	44.6215
A band	5	ANK2, MYBPC3, SPTBN1, MYOM1, ENO1	0.0435985	47.7193
neurofilament cytoskeleton	4	INA, MACF1, GAN, NEFL	0.048752	51.6716
